# Supplementary material for: Spanish version of the short European Health Literacy Survey Questionnaire HLS-Q12: Transcultural adaptation and psychometric properties
Source: PLoS One. 2024 Feb 29;19(2):e0299736. doi: 10.1371/journal.pone.0299736 (PMC10903891; doi:10.1371/journal.pone.0299736)
Supplement: S2 Appendix — (XLSX) [file pone.0299736.s002.xlsx]

## Sheet: 0ADAPTACIÓN
	RESULTADOS EVALUACIÓN COGNITIVA CUESTIONARIO ALFABETIZACIÓN EN SALUD (HLS-Q12)
	ID paciente	Sexo	Edad (años)	Tumor	Estadio	Ciclo tto	Puntuación	HL
	ALF001	Mujer	78	A.Pulmón	TxN2M1a	C6	41	Level 3-Advanced
	ALF002	Hombre	63	A.Pulmón	T2aN0M1	C12	33	Level 2-Intermediate
	ALF003	Hombre	61	A.Próstata	T4N0M1	C20	33	Level 2-Intermediate
	ALF004	Hombre	60	Carcinoma renal	T3N0M1	C4	34	Level 2-Intermediate
	ALF005	Mujer	81	Carcinoma urotelial vejiga	T1cN0M1	C13	35	Level 2-Intermediate
	ALF006	Hombre	64	Carcinoma gástrico	M1	C1	31	Level 1-marginal
	ALF007	Mujer	52	Cáncer de Pulmón Célula Pequeña	eIII	C4	33	Level 2-Intermediate
	ALF008	Mujer	71	Cáncer de Pulmón Célula Pequeña	eIII	C9	30	Level 1-marginal
	ALF009	Mujer	62	Cáncer de Mama	T2cN1M0	C2	36	Level 2-Intermediate
	ALF010	Mujer	47	Carcinoma escamoso vulva	IVb	C1D1	31	Level 1-marginal
			Media de 63,9					10% advanced
								60% intermediate
								30% marginal
	ALF002 plantea que la pregunta 2 no se entiende muy bien, parece que eres tú el sanitario (una vez se le explica lo entiende). Se plantea incluir un pronombre personal para mejorar comprensión.
	ALF010 plantea que la pregunta 12 se entiende mejor si se mencionan algunos ejemplos, como pej. Dejar de fumar.

## Sheet: 1HLSQ12_PRE
ID	TIEMPO_HLSQ12_min	Edad	Genero	Estado_civil	Estudios	tipo_de_tumor	Estadio	Fase_ensayo	ECOG_PRE	Manej_ sinto	comorbilidades	num_comorbilidades	HLSQ12_itempre1	HLSQ12_itempre2	HLSQ12_itempre3	HLSQ12_itempre4	HLSQ12_itempre5	HLSQ12_itempre6	HLSQ12_itempre7	HLSQ12_itempre8	HLSQ12_itempre9	HLSQ12_itempre10	HLSQ12_itempre11	HLSQ12_itempre12
PAC01	4	63	Mujer	CASADA	est.primarios	Pulmon	4	3	1	SI	SI	4	2.Difícil	3. Fácil	2.Difícil	3. Fácil	2.Difícil	4.Muy fácil	2.Difícil	3. Fácil	3. Fácil	3. Fácil	3. Fácil	3. Fácil
PAC02	7	77	Mujer	Viuda	est.primarios	Colo-rectales	4	1	0	SI	SI	2	2.Difícil	3. Fácil	3. Fácil	3. Fácil	2.Difícil	3. Fácil	2.Difícil	2.Difícil	3. Fácil	3. Fácil	3. Fácil	3. Fácil
PAC03	2	83	mujer	VIUDA	est.primarios	Colo-rectales	4	1	0	SI	SI	3	2.Difícil	2.Difícil	2.Difícil	3. Fácil	2.Difícil	3. Fácil	2.Difícil	3. Fácil	2.Difícil	3. Fácil	3. Fácil	3. Fácil
PAC04	5	70	Hombre	SOLTERO	est.secundarios	Pulmon	4	3	0	SI	SI	6	2.Difícil	2.Difícil	2.Difícil	3. Fácil	2.Difícil	3. Fácil	4.Muy fácil	2.Difícil	3. Fácil	3. Fácil	3. Fácil	2.Difícil
PAC05	4	73	Hombre	CASADO	est.secundarios	Genito-urinario	4	3	0	SI	SI	4	3. Fácil	2.Difícil	1. Muy difícil	3. Fácil	3. Fácil	4.Muy fácil	3. Fácil	2.Difícil	3. Fácil	3. Fácil	3. Fácil	3. Fácil
PAC06	1	65	Hombre	SOLTERO	est.primarios	Pulmon	4	3	0	SI	SI	2	3. Fácil	3. Fácil	4.Muy fácil	3. Fácil	4.Muy fácil	4.Muy fácil	4.Muy fácil	4.Muy fácil	4.Muy fácil	4.Muy fácil	3. Fácil	4.Muy fácil
PAC07	5	84	Mujer	VIUDA	est.secundarios	Pulmon	4	3	1	SI	SI	3	2.Difícil	3. Fácil	2.Difícil	3. Fácil	3. Fácil	3. Fácil	1. Muy difícil	3. Fácil	3. Fácil	2.Difícil	2.Difícil	3. Fácil
PAC08	19	76	Hombre	CASADO	est.secundarios	Pulmon	2	2	0	SI	SI	2	3. Fácil	3. Fácil	3. Fácil	3. Fácil	2.Difícil	3. Fácil	2.Difícil	3. Fácil	3. Fácil	3. Fácil	3. Fácil	3. Fácil
PAC09	4	66	Hombre	SOLTERO	est.secundarios	Pulmon	4	3	0	SI	SI	4	2.Difícil	2.Difícil	2.Difícil	3. Fácil	2.Difícil	3. Fácil	2.Difícil	2.Difícil	3. Fácil	3. Fácil	3. Fácil	3. Fácil
PAC10	7	56	Hombre	CASADO	est.secundarios	Pulmon	4	1	0	SI	SI	3	2.Difícil	3. Fácil	2.Difícil	3. Fácil	3. Fácil	4.Muy fácil	3. Fácil	2.Difícil	3. Fácil	3. Fácil	3. Fácil	3. Fácil
PAC11	2	75	Hombre	CASADO	est.primarios	Genito-urinario	4	3	0	SI	SI	4	2.Difícil	3. Fácil	1. Muy difícil	4.Muy fácil	1. Muy difícil	3. Fácil	4.Muy fácil	3. Fácil	3. Fácil	3. Fácil	4.Muy fácil	3. Fácil
PAC12	1	63	Hombre	SOLTERO	est.secundarios	Pulmon	2	2	1	SI	SI	3	2.Difícil	3. Fácil	2.Difícil	3. Fácil	3. Fácil	3. Fácil	2.Difícil	2.Difícil	2.Difícil	2.Difícil	3. Fácil	2.Difícil
PAC13	5	55	Hombre	CASADO	tit.universidad	Genito-urinario	3	1	0	SI	NO	0	1. Muy difícil	3. Fácil	2.Difícil	3. Fácil	3. Fácil	3. Fácil	3. Fácil	3. Fácil	4.Muy fácil	3. Fácil	3. Fácil	3. Fácil
PAC14	2	68	Hombre	VIUDO	est.secundarios	Genito-urinario	3	2	1	SI	SI	4	3. Fácil	3. Fácil	3. Fácil	3. Fácil	3. Fácil	4.Muy fácil	2.Difícil	1. Muy difícil	3. Fácil	3. Fácil	3. Fácil	3. Fácil
PAC15	5	78	Hombre	CASADO	est.primarios	Genito-urinario	4	1	0	SI	SI	6	3. Fácil	3. Fácil	2.Difícil	3. Fácil	3. Fácil	4.Muy fácil	2.Difícil	1. Muy difícil	4.Muy fácil	3. Fácil	3. Fácil	3. Fácil
PAC16	3	65	Hombre	SOLTERO	est.secundarios	Genito-urinario	4	3	0	SI	SI	3	2.Difícil	2.Difícil	2.Difícil	2.Difícil	2.Difícil	2.Difícil	2.Difícil	2.Difícil	2.Difícil	2.Difícil	2.Difícil	2.Difícil
PAC17	15	65	Hombre	SOLTERO	est.secundarios	Genito-urinario	2	2	0	SI	SI	1	4.Muy fácil	3. Fácil	3. Fácil	3. Fácil	3. Fácil	3. Fácil	3. Fácil	3. Fácil	4.Muy fácil	3. Fácil	4.Muy fácil	3. Fácil
PAC18	2	70	Hombre	CASADO	est.primarios	Colo-rectales	4	1	1	NO	SI	2	2.Difícil	2.Difícil	2.Difícil	2.Difícil	2.Difícil	3. Fácil	2.Difícil	2.Difícil	2.Difícil	2.Difícil	2.Difícil	2.Difícil
PAC19	4	81	Mujer	VIUDA	est.primarios	Mama	4	2	1	SI	SI	3	3. Fácil	3. Fácil	3. Fácil	3. Fácil	3. Fácil	4.Muy fácil	3. Fácil	3. Fácil	3. Fácil	3. Fácil	3. Fácil	3. Fácil
PAC20	3	53	Mujer	CASADA	est.secundarios	Mama	4	2	1	SI	SI	2	3. Fácil	3. Fácil	3. Fácil	3. Fácil	2.Difícil	3. Fácil	3. Fácil	3. Fácil	3. Fácil	3. Fácil	3. Fácil	3. Fácil
PAC21	2	77	Hombre	CASADO	est.primarios	Genito-urinario	2	3	0	SI	SI	6	2.Difícil	2.Difícil	2.Difícil	2.Difícil	2.Difícil	2.Difícil	2.Difícil	2.Difícil	2.Difícil	2.Difícil	2.Difícil	2.Difícil
PAC22	1	78	Hombre	CASADO	est.secundarios	Genito-urinario	4	3	0	SI	SI	1	2.Difícil	2.Difícil	2.Difícil	3. Fácil	2.Difícil	4.Muy fácil	2.Difícil	2.Difícil	3. Fácil	2.Difícil	3. Fácil	3. Fácil
PAC23	2	59	Hombre	SOLTERO	est.primarios	Pulmon	4	2	0	SI	SI	2	3. Fácil	1. Muy difícil	2.Difícil	3. Fácil	3. Fácil	3. Fácil	2.Difícil	2.Difícil	3. Fácil	2.Difícil	3. Fácil	2.Difícil
PAC24	1	74	Mujer	CASADA	est.primarios	Genito-urinario	4	3	0	SI	SI	3	2.Difícil	3. Fácil	2.Difícil	3. Fácil	2.Difícil	3. Fácil	2.Difícil	3. Fácil	3. Fácil	2.Difícil	3. Fácil	3. Fácil
PAC25	1	75	Hombre	CASADO	est.primarios	Pulmon	4	2	1	SI	SI	2	3. Fácil	3. Fácil	3. Fácil	3. Fácil	3. Fácil	3. Fácil	3. Fácil	3. Fácil	3. Fácil	3. Fácil	3. Fácil	3. Fácil
PAC26	17	78	Hombre	CASADO	est.primarios	Genito-urinario	3	2	0	NO	SI	2	3. Fácil	3. Fácil	2.Difícil	3. Fácil	2.Difícil	3. Fácil	3. Fácil	3. Fácil	3. Fácil	3. Fácil	3. Fácil	2.Difícil
PAC27	3	75	Hombre	CASADO	est.primarios	Pulmon	4	2	1	SI	SI	6	2.Difícil	3. Fácil	3. Fácil	3. Fácil	2.Difícil	2.Difícil	2.Difícil	4.Muy fácil	3. Fácil	3. Fácil	4.Muy fácil	4.Muy fácil
PAC28	8	83	Hombre	CASADO	est.primarios	Genito-urinario	4	3	1	SI	SI	8	1. Muy difícil	1. Muy difícil	2.Difícil	2.Difícil	1. Muy difícil	3. Fácil	2.Difícil	1. Muy difícil	3. Fácil	2.Difícil	1. Muy difícil	2.Difícil
PAC29	1	63	Hombre	CASADO	est.secundarios	Esofago-gastricos	4	3	0	SI	SI	1	3. Fácil	2.Difícil	2.Difícil	3. Fácil	3. Fácil	4.Muy fácil	2.Difícil	2.Difícil	3. Fácil	3. Fácil	3. Fácil	3. Fácil
PAC30	1	72	Mujer	VIUDA	est.primarios	Pulmon	3	3	1	NO	SI	8	2.Difícil	3. Fácil	3. Fácil	3. Fácil	3. Fácil	3. Fácil	3. Fácil	2.Difícil	3. Fácil	3. Fácil	3. Fácil	3. Fácil
PAC31	2	76	Hombre	CASADO	est.secundarios	Genito-urinario	4	2	0	SI	SI	3	2.Difícil	2.Difícil	2.Difícil	2.Difícil	3. Fácil	2.Difícil	2.Difícil	2.Difícil	2.Difícil	2.Difícil	3. Fácil	2.Difícil
PAC32	3	82	Hombre	CASADO	est.primarios	Genito-urinario	4	2	1	SI	SI	5	2.Difícil	2.Difícil	3. Fácil	3. Fácil	2.Difícil	3. Fácil	3. Fácil	3. Fácil	2.Difícil	3. Fácil	3. Fácil	3. Fácil
PAC33	2	57	Hombre	SOLTERO	est.secundarios	Genito-urinario	2	1	1	SI	SI	2	2.Difícil	2.Difícil	2.Difícil	3. Fácil	2.Difícil	3. Fácil	2.Difícil	2.Difícil	2.Difícil	3. Fácil	3. Fácil	2.Difícil
PAC34	2	47	Hombre	CASADO	tit.universidad	Pulmon	4	2	0	SI	SI	5	3. Fácil	3. Fácil	2.Difícil	4.Muy fácil	3. Fácil	4.Muy fácil	2.Difícil	2.Difícil	3. Fácil	1. Muy difícil	3. Fácil	4.Muy fácil
PAC35	3	71	Hombre	CASADO	est.primarios	Genito-urinario	4	1	1	SI	SI	5	1. Muy difícil	1. Muy difícil	3. Fácil	3. Fácil	1. Muy difícil	3. Fácil	2.Difícil	2.Difícil	2.Difícil	3. Fácil	2.Difícil	2.Difícil
PAC36	6	71	Mujer	CASADA	est.secundarios	Colo-rectales	3	2	0	SI	SI	1	3. Fácil	3. Fácil	3. Fácil	3. Fácil	3. Fácil	3. Fácil	3. Fácil	3. Fácil	3. Fácil	4.Muy fácil	4.Muy fácil	3. Fácil
PAC37	1	60	Hombre	CASADO	est.secundarios	Pulmon	4	2	1	NO	SI	5	3. Fácil	3. Fácil	3. Fácil	3. Fácil	3. Fácil	3. Fácil	2.Difícil	2.Difícil	2.Difícil	3. Fácil	3. Fácil	3. Fácil
PAC38	2	82	Hombre	CASADO	est.primarios	Genito-urinario	4	2	0	SI	SI	2	1. Muy difícil	2.Difícil	3. Fácil	4.Muy fácil	1. Muy difícil	2.Difícil	2.Difícil	3. Fácil	2.Difícil	3. Fácil	3. Fácil	3. Fácil
PAC39	4	84	Hombre	SOLTERO	est.primarios	Genito-urinario	4	2	1	NO	SI	2	1. Muy difícil	3. Fácil	1. Muy difícil	3. Fácil	2.Difícil	3. Fácil	2.Difícil	2.Difícil	2.Difícil	2.Difícil	2.Difícil	3. Fácil
PAC40	3	60	Mujer	SOLTERA	tit.universidad	Colo-rectales	2	2	0	SI	SI	2	3. Fácil	3. Fácil	3. Fácil	4.Muy fácil	3. Fácil	4.Muy fácil	3. Fácil	4.Muy fácil	3. Fácil	3. Fácil	3. Fácil	3. Fácil
PAC41	7	68	Mujer	CASADA	est.secundarios	Esofago-gastricos	4	3	1	SI	SI	5	2.Difícil	3. Fácil	2.Difícil	2.Difícil	2.Difícil	3. Fácil	3. Fácil	2.Difícil	3. Fácil	2.Difícil	3. Fácil	2.Difícil
PAC42	4	59	Mujer	CASADA	tit.universidad	Mama	2	1	0	SI	SI	2	3. Fácil	4.Muy fácil	3. Fácil	4.Muy fácil	4.Muy fácil	4.Muy fácil	3. Fácil	4.Muy fácil	4.Muy fácil	4.Muy fácil	4.Muy fácil	4.Muy fácil
PAC43	4	83	Hombre	VIUDO	est.secundarios	Pulmon	4	2	0	SI	SI	2	3. Fácil	3. Fácil	3. Fácil	3. Fácil	3. Fácil	3. Fácil	2.Difícil	3. Fácil	3. Fácil	3. Fácil	3. Fácil	3. Fácil
PAC44	17	78	Hombre	CASADO	est.secundarios	Genito-urinario	2	2	0	SI	SI	4	2.Difícil	3. Fácil	2.Difícil	3. Fácil	3. Fácil	3. Fácil	3. Fácil	3. Fácil	3. Fácil	3. Fácil	3. Fácil	3. Fácil
PAC45	3	61	Mujer	CASADA	tit.universidad	Genito-urinario	2	2	0	SI	SI	2	1. Muy difícil	2.Difícil	2.Difícil	3. Fácil	1. Muy difícil	3. Fácil	1. Muy difícil	1. Muy difícil	2.Difícil	2.Difícil	3. Fácil	2.Difícil
PAC46	2	45	Mujer	SOLTERA	tit.universidad	Pulmon	4	3	1	NO	SI	6	4.Muy fácil	3. Fácil	3. Fácil	3. Fácil	3. Fácil	3. Fácil	3. Fácil	3. Fácil	3. Fácil	3. Fácil	3. Fácil	3. Fácil
PAC47	2	69	Hombre	CASADO	est.primarios	Genito-urinario	4	3	0	SI	SI	4	2.Difícil	4.Muy fácil	2.Difícil	3. Fácil	3. Fácil	4.Muy fácil	2.Difícil	2.Difícil	3. Fácil	3. Fácil	3. Fácil	3. Fácil
PAC48	1	73	Hombre	CASADO	est.primarios	Pulmon	4	3	1	SI	SI	4	2.Difícil	3. Fácil	2.Difícil	2.Difícil	2.Difícil	3. Fácil	2.Difícil	2.Difícil	2.Difícil	2.Difícil	2.Difícil	2.Difícil
PAC49	2	47	Hombre	SOLTERO	tit.universidad	Genito-urinario	4	1	0	SI	SI	2	3. Fácil	3. Fácil	3. Fácil	3. Fácil	2.Difícil	3. Fácil	2.Difícil	2.Difícil	2.Difícil	1. Muy difícil	2.Difícil	3. Fácil
PAC50	6	65	Mujer	CASADA	est.secundarios	Genito-urinario	2	2	0	SI	SI	3	3. Fácil	3. Fácil	2.Difícil	3. Fácil	2.Difícil	4.Muy fácil	3. Fácil	2.Difícil	3. Fácil	3. Fácil	3. Fácil	3. Fácil
PAC51	3	69	Hombre	CASADO	est.secundarios	Otorrinolaringologia	4	1	0	SI	SI	5	4.Muy fácil	3. Fácil	4.Muy fácil	4.Muy fácil	4.Muy fácil	4.Muy fácil	2.Difícil	2.Difícil	4.Muy fácil	4.Muy fácil	4.Muy fácil	4.Muy fácil
PAC52	3	76	Hombre	CASADO	est.primarios	Tegumentarios	4	1	1	SI	SI	5	2.Difícil	1. Muy difícil	2.Difícil	1. Muy difícil	2.Difícil	3. Fácil	2.Difícil	3. Fácil	2.Difícil	2.Difícil	3. Fácil	3. Fácil
PAC53	2	65	Mujer	CASADA	est.secundarios	Pulmon	4	1	0	NO	SI	4	4.Muy fácil	3. Fácil	3. Fácil	4.Muy fácil	4.Muy fácil	4.Muy fácil	3. Fácil	2.Difícil	3. Fácil	3. Fácil	4.Muy fácil	4.Muy fácil
PAC54	3	69	Mujer	SOLTERA	est.secundarios	Colo-rectales	2	2	0	SI	SI	3	2.Difícil	2.Difícil	2.Difícil	3. Fácil	2.Difícil	3. Fácil	2.Difícil	2.Difícil	3. Fácil	3. Fácil	3. Fácil	3. Fácil
PAC55	1	45	Mujer	CASADA	est.secundarios	Mama	4	2	0	SI	SI	2	2.Difícil	3. Fácil	2.Difícil	3. Fácil	3. Fácil	3. Fácil	2.Difícil	3. Fácil	3. Fácil	3. Fácil	3. Fácil	3. Fácil
PAC56	3	77	Mujer	CASADA	tit.universidad	Genito-urinario	3	3	1	SI	SI	5	3. Fácil	3. Fácil	3. Fácil	3. Fácil	3. Fácil	3. Fácil	2.Difícil	2.Difícil	3. Fácil	3. Fácil	3. Fácil	3. Fácil
PAC57	5	62	Hombre	CASADO	est.primarios	Genito-urinario	4	2	1	SI	SI	11	2.Difícil	3. Fácil	2.Difícil	3. Fácil	3. Fácil	3. Fácil	3. Fácil	3. Fácil	3. Fácil	2.Difícil	3. Fácil	2.Difícil
PAC58	4	81	Mujer	VIUDA	est.primarios	Mama	4	2	1	NO	SI	3	4.Muy fácil	2.Difícil	3. Fácil	3. Fácil	3. Fácil	3. Fácil	3. Fácil	3. Fácil	3. Fácil	3. Fácil	3. Fácil	3. Fácil
PAC59	4	61	Hombre	CASADO	est.secundarios	Genito-urinario	4	2	0	SI	SI	3	4.Muy fácil	3. Fácil	3. Fácil	4.Muy fácil	3. Fácil	4.Muy fácil	2.Difícil	4.Muy fácil	4.Muy fácil	4.Muy fácil	4.Muy fácil	4.Muy fácil
PAC60	4	83	Hombre	VIUDO	est.primarios	Genito-urinario	4	2	0	SI	SI	2	2.Difícil	3. Fácil	2.Difícil	2.Difícil	3. Fácil	3. Fácil	2.Difícil	2.Difícil	3. Fácil	2.Difícil	3. Fácil	3. Fácil

## Sheet: 2HNA_PRE
ID	HNA_itempre1	HNA_itempre2	HNA_itempre3	HNA_itempre4	HNA_itempre5	HNA_itempre6	HNA_itempre7	HNA_itempre8	HNA_itempre9	HNA_itempre10	HNA_itempre11	HNA_itempre12	HNA_itempre13	HNA_itempre14	HNA_itempre15	HNA_itempre16	HNA_itempre17	HNA_itempre18	HNA_itempre19	HNA_itempre20	HNA_itempre21	HNA_itempre22	HNA_itempre23	HNA_itempre24	HNA_itempre25	HNA_itempre26	HNA_itempre27	HNA_itempre28	HNA_itempre29	HNA_itempre30	HNA_itempre31	HNA_itempre32	HNA_itempre33	HNA_itempre34	HNA_itempre35	HNA_itempre36	HNA_itempre37	HNA_itempre38	HNA_itempre39	HNA_itempre40	HNA_itempre41	HNA_itempre42	HNA_itempre43	HNA_itempre44	HNA_itempre45	HNA_itempre46	HNA_itempre47	HNA_itempre48	HNA_itempre49
PAC01	No	No	Si	No	No	No	No	Si	No	Si	No	No	No	No	No	No	No	No	No	Si	si	si	no	no	no	no	no	no	No	No	No	No	No	Si	Si	No	No	No	No	No	No	No	No	No	Si	Si	No	Si	No
PAC02	No	No	Si	Si	Si	No	No	No	No	No	No	No	Si	No	Si	No	No	Si	No	Si	si	no	si	no	no	no	no	no	No	No	No	No	No	No	No	No	No	No	No	No	Si	No	No	No	Si	No	No	Si	No
PAC03	No	Si	Si	Si	Si	Si	No	Si	No	Si	No	No	Si	No	Si	No	Si	Si	No	Si	no	no	no	si	no	si	no	no	Si	No	No	No	No	No	Si	Si	No	Si	No	No	No	No	No	No	Si	Si	No	No	No
PAC04	Si	No	No	No	No	No	Si	Si	No	Si	No	No	Si	Si	Si	No	Si	Si	Si	Si	no	no	no	si	no	no	no	no	No	No	No	No	No	No	Si	No	No	No	No	No	Si	No	No	No	Si	Si	Si	Si	No
PAC05	No	No	No	No	No	No	No	Si	No	No	No	No	No	No	No	No	No	No	No	No	no	no	no	si	si	no	no	no	No	No	Si	No	No	No	No	No	No	No	No	No	No	No	No	No	No	No	No	No	Si
PAC06	No	No	No	No	No	No	No	No	No	No	No	No	No	No	No	No	No	No	No	Si	si	si	no	si	si	no	no	no	No	No	No	No	No	No	No	No	No	No	No	No	No	No	No	No	No	No	No	No	No
PAC07	Si	No	No	No	Si	No	Si	Si	No	Si	No	No	Si	No	Si	No	No	Si	Si	No	no	no	no	no	no	no	si	si	Si	Si	No	No	No	No	No	No	No	No	No	No	No	No	No	No	No	Si	No	Si	Si
PAC08	Si	No	Si	Si	Si	Si	Si	Si	Si	Si	Si	Si	Si	No	Si	Si	Si	Si	Si	Si	si	si	si	si	no	si	si	si	No	No	No	No	No	Si	No	Si	Si	No	Si	No	No	No	No	Si	Si	Si	Si	Si	No
PAC09	Si	No	No	No	Si	No	No	No	No	Si	No	No	Si	Si	Si	No	No	Si	No	No	no	no	no	si	no	si	no	no	No	No	No	No	No	No	No	Si	No	No	No	No	No	No	No	No	Si	Si	No	Si	Si
PAC10	Si	No	No	No	Si	No	Si	Si	Si	Si	Si	No	Si	No	Si	Si	Si	No	No	Si	si	si	si	no	no	si	si	si	Si	Si	Si	Si	No	Si	No	No	Si	No	No	No	No	No	Si	Si	No	No	No	Si	No
PAC11	No	Si	Si	No	No	No	No	No	No	Si	No	No	No	No	Si	No	No	No	No	No	no	no	no	no	no	no	si	si	No	No	No	No	No	No	No	No	No	No	No	No	No	No	No	No	Si	Si	Si	Si	No
PAC12	Si	Si	Si	No	Si	No	Si	No	Si	Si	No	Si	Si	No	Si	No	No	Si	No	No	no	no	no	no	no	no	no	no	No	No	Si	No	No	No	No	No	No	No	No	No	Si	No	No	No	Si	No	No	Si	No
PAC13	No	No	No	No	No	No	No	No	No	No	No	No	No	No	No	No	No	No	No	No	no	no	no	no	no	no	no	no	No	No	No	No	No	No	No	No	No	No	No	No	No	No	No	No	No	No	No	No	No
PAC14	No	No	No	No	Si	No	No	No	No	No	No	No	Si	No	Si	No	No	No	No	No	no	no	no	no	no	no	no	no	No	No	No	No	No	Si	No	No	No	Si	No	No	Si	No	No	No	No	No	Si	No	No
PAC15	No	Si	Si	No	Si	No	No	Si	No	Si	No	No	Si	Si	Si	No	No	No	No	No	si	no	no	no	si	no	si	si	Si	No	Si	No	No	No	No	No	Si	No	No	No	No	No	No	No	Si	Si	No	Si	No
PAC16	No	No	No	No	No	No	No	No	No	No	No	No	No	No	No	No	No	No	No	No	no	no	no	no	no	no	no	no	No	No	No	No	No	No	No	No	No	No	No	No	No	No	No	No	No	No	No	No	No
PAC17	No	No	No	No	No	No	No	No	No	No	No	No	No	No	No	No	No	No	No	No	no	no	no	no	no	no	no	no	No	No	No	No	No	No	No	No	No	No	No	No	No	No	No	No	No	No	No	No	No
PAC18	No	No	Si	Si	Si	No	No	No	Si	No	No	No	No	No	No	No	No	No	No	No	si	si	si	si	si	no	no	no	Si	Si	Si	No	No	No	No	No	No	No	No	No	No	No	Si	No	Si	Si	No	No	No
PAC19	Si	No	Si	No	No	Si	Si	Si	No	Si	No	No	Si	Si	Si	No	Si	Si	Si	No	si	no	no	si	no	no	si	si	Si	Si	No	No	No	Si	Si	Si	Si	Si	Si	No	No	No	Si	No	Si	Si	Si	No	No
PAC20	Si	Si	Si	Si	Si	Si	Si	Si	Si	Si	Si	Si	Si	Si	Si	Si	Si	Si	Si	Si	si	si	si	si	no	si	si	si	Si	Si	Si	Si	Si	Si	Si	Si	Si	Si	No	Si	No	No	Si	Si	Si	Si	Si	Si	Si
PAC21	Si	Si	Si	Si	Si	Si	Si	Si	Si	Si	Si	Si	Si	Si	Si	Si	Si	Si	Si	Si	si	si	si	si	si	si	si	si	Si	Si	Si	Si	Si	Si	Si	Si	Si	Si	Si	Si	Si	Si	Si	Si	Si	Si	Si	Si	Si
PAC22	No	No	No	No	No	No	No	No	No	No	No	No	No	No	No	No	No	Si	No	No	no	no	no	no	no	no	no	no	No	No	No	No	No	No	No	No	No	No	No	No	No	No	No	No	No	No	No	Si	Si
PAC23	No	No	No	No	No	No	Si	No	No	Si	No	No	Si	No	Si	No	Si	Si	No	No	no	no	si	no	no	no	Si	Si	Si	Si	Si	No	No	No	No	No	No	No	No	No	No	No	No	No	Si	Si	No	No	No
PAC24	No	No	No	No	No	No	No	No	No	No	No	No	No	No	No	No	No	No	No	No	no	no	no	no	no	no	no	no	No	No	No	No	No	No	No	No	No	No	No	No	No	No	No	No	No	No	No	No	No
PAC25	No	No	No	No	No	No	No	No	No	No	No	No	No	No	No	No	No	No	No	No	no	no	no	no	no	no	no	no	No	No	No	No	No	No	No	No	No	No	No	No	No	No	No	No	No	No	No	No	No
PAC26	No	No	No	No	No	No	No	No	No	No	No	No	No	No	No	No	No	No	No	No	no	no	no	no	no	no	no	no	No	No	No	No	No	No	No	No	No	No	No	No	No	No	No	No	No	No	No	No	No
PAC27	Si	Si	No	No	Si	No	No	Si	No	Si	Si	No	Si	Si	Si	Si	Si	Si	Si	Si	no	no	no	si	si	si	si	si	Si	No	Si	No	Si	Si	Si	Si	Si	Si	No	Si	No	No	Si	Si	Si	No	Si	Si	Si
PAC28	Si	Si	Si	Si	Si	Si	No	Si	No	Si	Si	No	Si	Si	Si	Si	Si	Si	No	Si	si	si	si	si	no	si	si	si	Si	No	No	No	No	Si	Si	Si	Si	No	No	No	No	No	No	No	Si	No	Si	No	No
PAC29	No	No	No	Si	No	No	No	No	No	No	No	No	No	Si	No	No	Si	Si	No	Si	si	no	no	si	no	no	no	no	No	No	Si	No	Si	No	No	No	No	No	No	Si	No	No	No	No	Si	No	No	Si	No
PAC30	Si	No	No	Si	No	Si	Si	Si	No	Si	No	No	Si	No	Si	Si	No	No	No	No	no	no	no	si	no	no	si	si	Si	No	No	No	No	No	Si	Si	No	No	No	No	No	No	No	Si	Si	No	No	Si	No
PAC31	No	No	No	No	No	No	No	No	No	No	No	No	No	No	No	No	No	No	No	No	no	no	no	no	no	no	no	no	No	No	No	No	No	No	No	No	No	No	No	No	No	No	No	No	No	No	No	No	No
PAC32	No	Si	No	Si	No	No	No	No	No	Si	Si	No	Si	Si	Si	No	No	Si	Si	No	si	no	no	no	no	no	si	si	No	No	Si	No	No	No	No	Si	No	No	No	Si	No	No	Si	Si	No	No	No	Si	No
PAC33	No	Si	Si	No	No	No	No	Si	No	No	No	No	Si	No	Si	No	No	No	No	No	si	no	no	si	si	no	no	no	Si	Si	Si	No	Si	No	No	Si	Si	No	No	No	No	No	No	Si	Si	Si	No	Si	No
PAC34	No	No	No	No	Si	No	No	Si	No	Si	No	No	Si	No	No	No	Si	No	No	No	no	si	no	no	si	no	si	si	Si	No	No	No	No	No	No	No	No	No	No	No	Si	No	No	Si	Si	No	No	Si	No
PAC35	Si	No	Si	No	No	No	No	Si	No	Si	No	No	No	No	Si	Si	No	No	Si	Si	no	no	no	no	no	no	si	si	No	No	No	No	No	No	No	No	No	No	No	No	No	No	No	No	No	No	No	No	No
PAC36	No	Si	No	No	Si	No	No	No	No	No	No	No	Si	No	No	No	No	No	No	Si	si	no	si	no	no	si	no	no	No	No	No	No	Si	Si	Si	Si	Si	Si	Si	No	Si	No	No	No	No	No	No	No	No
PAC37	Si	No	Si	Si	Si	Si	Si	Si	Si	Si	Si	No	Si	Si	Si	Si	Si	Si	No	Si	si	si	si	si	si	si	no	no	Si	Si	No	No	No	Si	No	No	No	No	No	Si	Si	No	Si	No	Si	Si	Si	Si	No
PAC38	Si	Si	Si	Si	Si	Si	Si	Si	Si	Si	Si	Si	Si	Si	Si	Si	Si	Si	Si	Si	si	si	si	si	no	si	si	si	Si	No	No	No	No	Si	No	No	Si	No	No	No	No	No	Si	No	Si	No	No	No	No
PAC39	No	Si	No	No	No	No	No	No	No	No	Si	No	Si	No	No	Si	No	No	No	Si	no	no	no	si	no	si	no	no	No	No	No	No	Si	No	No	Si	Si	No	No	No	No	No	No	No	Si	Si	Si	No	Si
PAC40	No	No	Si	Si	Si	Si	No	Si	Si	Si	Si	Si	No	Si	Si	No	Si	Si	No	No	no	no	si	si	no	no	no	no	No	No	No	No	No	No	No	No	No	No	No	No	No	No	No	No	Si	No	No	Si	No
PAC41	No	No	No	No	Si	Si	No	Si	No	No	No	No	Si	No	No	Si	No	No	Si	No	si	no	no	no	no	no	si	si	No	No	No	No	Si	Si	Si	Si	Si	No	Si	Si	No	No	Si	No	Si	Si	No	No	No
PAC42	No	No	No	No	No	No	No	No	No	No	No	No	No	No	No	No	No	No	No	No	no	no	no	no	no	no	no	no	No	No	No	No	No	No	No	No	No	No	No	No	No	No	No	No	No	No	No	No	No
PAC43	No	Si	No	No	No	No	Si	No	No	Si	No	No	Si	Si	No	No	No	No	No	No	si	no	no	no	no	no	si	si	No	No	No	No	No	No	No	No	No	No	No	No	No	No	No	No	No	No	No	Si	No
PAC44	No	Si	Si	Si	Si	No	No	No	No	Si	No	No	No	No	No	No	No	No	No	Si	no	no	no	si	no	no	no	no	No	No	No	No	No	No	No	Si	Si	No	No	No	No	No	Si	No	Si	No	No	Si	No
PAC45	Si	Si	No	Si	Si	Si	Si	Si	Si	Si	Si	Si	Si	Si	Si	Si	Si	No	Si	Si	si	si	si	si	si	si	si	si	Si	Si	Si	Si	No	Si	Si	Si	Si	Si	Si	Si	Si	No	Si	Si	Si	Si	Si	Si	Si
PAC46	No	No	Si	No	Si	No	No	No	No	No	No	No	Si	No	No	Si	No	No	No	Si	no	no	si	no	no	no	si	si	No	No	No	No	No	Si	No	No	Si	No	No	Si	No	No	Si	Si	Si	Si	No	Si	No
PAC47	No	No	No	No	No	No	No	No	No	Si	No	No	Si	No	No	No	No	Si	No	No	no	no	no	si	no	no	si	si	Si	Si	Si	No	Si	Si	No	Si	Si	No	Si	No	Si	No	Si	Si	Si	Si	No	Si	No
PAC48	Si	No	Si	Si	Si	Si	No	Si	Si	Si	No	Si	No	No	Si	No	No	Si	No	No	no	no	si	si	si	si	no	no	Si	No	Si	Si	Si	Si	Si	No	No	No	No	No	No	No	Si	Si	Si	Si	Si	Si	Si
PAC49	No	No	No	Si	Si	No	No	No	Si	Si	Si	Si	No	No	Si	No	Si	Si	No	Si	si	si	si	si	no	no	no	no	No	No	No	Si	No	No	No	No	No	No	No	Si	No	No	No	No	Si	No	No	Si	Si
PAC50	No	No	No	No	Si	No	No	No	No	No	No	No	Si	No	No	No	No	No	Si	Si	no	no	no	si	si	no	no	no	Si	No	No	No	No	No	No	No	No	No	No	No	Si	No	No	No	Si	No	No	Si	No
PAC51	No	No	No	No	No	No	Si	No	No	No	No	No	Si	No	No	No	No	No	No	No	no	no	no	si	no	si	no	no	No	No	No	No	No	No	No	No	No	No	No	No	No	No	No	No	No	No	No	No	No
PAC52	No	No	No	No	No	No	Si	No	Si	Si	Si	Si	No	No	Si	No	No	No	Si	Si	si	si	si	si	no	si	si	si	No	No	No	No	No	Si	No	No	Si	No	Si	No	Si	No	Si	No	Si	No	Si	Si	No
PAC53	No	No	Si	No	No	No	Si	No	No	Si	No	No	No	No	Si	No	No	No	No	No	si	si	no	no	no	si	no	no	No	No	No	No	No	No	No	No	No	No	No	Si	No	No	No	No	Si	Si	No	Si	No
PAC54	No	No	No	No	Si	No	No	Si	No	Si	No	No	Si	No	Si	No	No	No	No	Si	si	no	si	no	no	no	si	si	No	No	No	Si	No	No	No	No	No	No	No	No	No	No	No	No	Si	Si	No	No	No
PAC55	Si	No	No	No	No	No	No	Si	No	Si	No	No	No	Si	Si	No	No	Si	No	Si	si	no	si	si	no	no	si	si	Si	Si	No	No	No	No	No	No	No	No	No	No	No	No	No	No	Si	No	No	Si	No
PAC56	No	No	Si	No	No	No	No	No	No	Si	No	No	Si	No	Si	No	No	Si	No	No	no	no	si	si	no	no	si	si	No	No	No	No	No	No	No	No	No	No	No	No	No	No	No	Si	No	No	No	Si	No
PAC57	No	No	No	No	No	No	No	No	No	No	No	No	No	No	No	No	No	No	No	No	no	no	no	no	no	no	no	no	No	No	No	No	No	No	No	No	No	No	No	No	No	No	No	No	No	No	No	No	No
PAC58	Si	Si	Si	No	No	Si	No	No	Si	Si	No	No	Si	No	Si	Si	No	Si	No	Si	si	no	si	no	no	si	si	si	No	No	No	No	No	Si	Si	Si	Si	No	No	Si	Si	No	Si	No	Si	Si	Si	No	No
PAC59	No	No	No	No	Si	No	No	No	No	No	No	No	Si	No	No	No	No	No	No	No	no	no	no	no	si	no	no	no	No	Si	Si	No	No	No	No	Si	No	No	No	No	Si	No	No	No	Si	No	No	Si	No
PAC60	No	Si	No	No	Si	No	No	No	No	No	No	No	Si	No	No	No	No	No	No	Si	si	no	si	no	no	no	si	si	Si	No	Si	No	No	No	Si	No	No	No	No	No	No	No	No	No	Si	No	No	No	No
[truncated: 26 more columns]

## Sheet: 3CEPEC_PRE
ID	CEPEC_itempre1	CEPEC_itempre2	CEPEC_itempre3	CEPEC_itempre4	CEPEC_itempre5	CEPEC_itempre6	CEPEC_itempre7	CEPEC_itempre8	CEPEC_itempre9	CEPEC_itempre10	CEPEC_itempre11	CEPEC_itempre12	CEPEC_itempre13	CEPEC_itempre14	CEPEC_itempre15	CEPEC_itempre16	CEPEC_itempre17	CEPEC_itempre18	CEPEC_itempre19	CEPEC_itempre20	CEPEC_itempre21	CEPEC_itempre22	CEPEC_itempre23	CEPEC_itempre24	CEPEC_itempre25	CEPEC_itempre26	CEPEC_itempre27	CEPEC_itempre28	CEPEC_itempre29	CEPEC_itempre30	CEPEC_itempre31	CEPEC_itempre32	CEPEC_itempre33	CEPEC_itempre34	CEPEC_itempre35	CEPEC_itempre36	CEPEC_itempre37	CEPEC_itempre38	CEPEC_itempre39	CEPEC_itempre40	CEPEC_itempre41	CEPEC_itempre42	CEPEC_itempre43	CEPEC_itempre44	CEPEC_itempre45	CEPEC_itempre46	CEPEC_itempre47
PAC01	5. Estoy totalmente de acuerdo	5. Estoy totalmente de acuerdo	5. Estoy totalmente de acuerdo	5. Estoy totalmente de acuerdo	5. Estoy totalmente de acuerdo	5. Estoy totalmente de acuerdo	5. Estoy totalmente de acuerdo	4. Estoy de acuerdo	4. Estoy de acuerdo	4. Estoy de acuerdo	2. NO estoy de acuerdo	2. NO estoy de acuerdo	5. Estoy totalmente de acuerdo	4. Estoy de acuerdo	4. Estoy de acuerdo	2. NO estoy de acuerdo	5. Estoy totalmente de acuerdo	5. Estoy totalmente de acuerdo	2. NO estoy de acuerdo	5. Estoy totalmente de acuerdo	4. Estoy de acuerdo	2. NO estoy de acuerdo	4. Estoy de acuerdo	5. Estoy totalmente de acuerdo	2. NO estoy de acuerdo	4. Estoy de acuerdo	5. Estoy totalmente de acuerdo	4. Estoy de acuerdo	4. Estoy de acuerdo	4. Estoy de acuerdo	5. Estoy totalmente de acuerdo	5. Estoy totalmente de acuerdo	2. NO estoy de acuerdo	4. Estoy de acuerdo	4. Estoy de acuerdo	4. Estoy de acuerdo	4. Estoy de acuerdo	4. Estoy de acuerdo	4. Estoy de acuerdo	4. Estoy de acuerdo	2. NO estoy de acuerdo	2. NO estoy de acuerdo	4. Estoy de acuerdo	5. Estoy totalmente de acuerdo	2. NO estoy de acuerdo	4. Estoy de acuerdo	5. Estoy totalmente de acuerdo
PAC02	2. NO estoy de acuerdo	4. Estoy de acuerdo	4. Estoy de acuerdo	4. Estoy de acuerdo	4. Estoy de acuerdo	4. Estoy de acuerdo	4. Estoy de acuerdo	2. NO estoy de acuerdo	4. Estoy de acuerdo	4. Estoy de acuerdo	2. NO estoy de acuerdo	4. Estoy de acuerdo	2. NO estoy de acuerdo	4. Estoy de acuerdo	2. NO estoy de acuerdo	2. NO estoy de acuerdo	2. NO estoy de acuerdo	4. Estoy de acuerdo	4. Estoy de acuerdo	4. Estoy de acuerdo	2. NO estoy de acuerdo	2. NO estoy de acuerdo	2. NO estoy de acuerdo	4. Estoy de acuerdo	4. Estoy de acuerdo	4. Estoy de acuerdo	4. Estoy de acuerdo	4. Estoy de acuerdo	4. Estoy de acuerdo	4. Estoy de acuerdo	2. NO estoy de acuerdo	4. Estoy de acuerdo	4. Estoy de acuerdo	4. Estoy de acuerdo	2. NO estoy de acuerdo	4. Estoy de acuerdo	4. Estoy de acuerdo	4. Estoy de acuerdo	4. Estoy de acuerdo	4. Estoy de acuerdo	4. Estoy de acuerdo	2. NO estoy de acuerdo	4. Estoy de acuerdo	2. NO estoy de acuerdo	4. Estoy de acuerdo	4. Estoy de acuerdo	5. Estoy totalmente de acuerdo
PAC03	4. Estoy de acuerdo	4. Estoy de acuerdo	4. Estoy de acuerdo	3. Me es indiferente	4. Estoy de acuerdo	4. Estoy de acuerdo	4. Estoy de acuerdo	4. Estoy de acuerdo	3. Me es indiferente	2. NO estoy de acuerdo	2. NO estoy de acuerdo	4. Estoy de acuerdo	4. Estoy de acuerdo	4. Estoy de acuerdo	2. NO estoy de acuerdo	2. NO estoy de acuerdo	4. Estoy de acuerdo	3. Me es indiferente	3. Me es indiferente	4. Estoy de acuerdo	4. Estoy de acuerdo	3. Me es indiferente	2. NO estoy de acuerdo	4. Estoy de acuerdo	4. Estoy de acuerdo	3. Me es indiferente	4. Estoy de acuerdo	4. Estoy de acuerdo	4. Estoy de acuerdo	4. Estoy de acuerdo	4. Estoy de acuerdo	4. Estoy de acuerdo	3. Me es indiferente	2. NO estoy de acuerdo	2. NO estoy de acuerdo	4. Estoy de acuerdo	2. NO estoy de acuerdo	4. Estoy de acuerdo	4. Estoy de acuerdo	4. Estoy de acuerdo	2. NO estoy de acuerdo	2. NO estoy de acuerdo	2. NO estoy de acuerdo	4. Estoy de acuerdo	2. NO estoy de acuerdo	2. NO estoy de acuerdo	4. Estoy de acuerdo
PAC04	4. Estoy de acuerdo	4. Estoy de acuerdo	4. Estoy de acuerdo	2. NO estoy de acuerdo	4. Estoy de acuerdo	2. NO estoy de acuerdo	4. Estoy de acuerdo	2. NO estoy de acuerdo	2. NO estoy de acuerdo	2. NO estoy de acuerdo	2. NO estoy de acuerdo	4. Estoy de acuerdo	2. NO estoy de acuerdo	4. Estoy de acuerdo	2. NO estoy de acuerdo	4. Estoy de acuerdo	2. NO estoy de acuerdo	4. Estoy de acuerdo	2. NO estoy de acuerdo	2. NO estoy de acuerdo	2. NO estoy de acuerdo	2. NO estoy de acuerdo	2. NO estoy de acuerdo	4. Estoy de acuerdo	4. Estoy de acuerdo	2. NO estoy de acuerdo	4. Estoy de acuerdo	4. Estoy de acuerdo	4. Estoy de acuerdo	2. NO estoy de acuerdo	4. Estoy de acuerdo	4. Estoy de acuerdo	4. Estoy de acuerdo	4. Estoy de acuerdo	2. NO estoy de acuerdo	4. Estoy de acuerdo	2. NO estoy de acuerdo	4. Estoy de acuerdo	2. NO estoy de acuerdo	4. Estoy de acuerdo	2. NO estoy de acuerdo	2. NO estoy de acuerdo	2. NO estoy de acuerdo	4. Estoy de acuerdo	2. NO estoy de acuerdo	2. NO estoy de acuerdo	2. NO estoy de acuerdo
PAC05	4. Estoy de acuerdo	1. NO estoy en absoluto de acuerdo	5. Estoy totalmente de acuerdo	4. Estoy de acuerdo	4. Estoy de acuerdo	2. NO estoy de acuerdo	4. Estoy de acuerdo	2. NO estoy de acuerdo	5. Estoy totalmente de acuerdo	4. Estoy de acuerdo	1. NO estoy en absoluto de acuerdo	5. Estoy totalmente de acuerdo	1. NO estoy en absoluto de acuerdo	5. Estoy totalmente de acuerdo	2. NO estoy de acuerdo	2. NO estoy de acuerdo	4. Estoy de acuerdo	4. Estoy de acuerdo	2. NO estoy de acuerdo	4. Estoy de acuerdo	4. Estoy de acuerdo	2. NO estoy de acuerdo	2. NO estoy de acuerdo	4. Estoy de acuerdo	5. Estoy totalmente de acuerdo	4. Estoy de acuerdo	4. Estoy de acuerdo	4. Estoy de acuerdo	4. Estoy de acuerdo	4. Estoy de acuerdo	5. Estoy totalmente de acuerdo	4. Estoy de acuerdo	5. Estoy totalmente de acuerdo	4. Estoy de acuerdo	1. NO estoy en absoluto de acuerdo	4. Estoy de acuerdo	2. NO estoy de acuerdo	4. Estoy de acuerdo	2. NO estoy de acuerdo	1. NO estoy en absoluto de acuerdo	4. Estoy de acuerdo	2. NO estoy de acuerdo	2. NO estoy de acuerdo	4. Estoy de acuerdo	1. NO estoy en absoluto de acuerdo	2. NO estoy de acuerdo	1. NO estoy en absoluto de acuerdo
PAC06	2. NO estoy de acuerdo	5. Estoy totalmente de acuerdo	5. Estoy totalmente de acuerdo	5. Estoy totalmente de acuerdo	3. Me es indiferente	4. Estoy de acuerdo	4. Estoy de acuerdo	1. NO estoy en absoluto de acuerdo	4. Estoy de acuerdo	5. Estoy totalmente de acuerdo	1. NO estoy en absoluto de acuerdo	4. Estoy de acuerdo	1. NO estoy en absoluto de acuerdo	2. NO estoy de acuerdo	1. NO estoy en absoluto de acuerdo	1. NO estoy en absoluto de acuerdo	5. Estoy totalmente de acuerdo	5. Estoy totalmente de acuerdo	5. Estoy totalmente de acuerdo	5. Estoy totalmente de acuerdo	5. Estoy totalmente de acuerdo	1. NO estoy en absoluto de acuerdo	4. Estoy de acuerdo	2. NO estoy de acuerdo	2. NO estoy de acuerdo	5. Estoy totalmente de acuerdo	3. Me es indiferente	5. Estoy totalmente de acuerdo	5. Estoy totalmente de acuerdo	5. Estoy totalmente de acuerdo	1. NO estoy en absoluto de acuerdo	5. Estoy totalmente de acuerdo	4. Estoy de acuerdo	5. Estoy totalmente de acuerdo	1. NO estoy en absoluto de acuerdo	4. Estoy de acuerdo	5. Estoy totalmente de acuerdo	5. Estoy totalmente de acuerdo	5. Estoy totalmente de acuerdo	2. NO estoy de acuerdo	5. Estoy totalmente de acuerdo	1. NO estoy en absoluto de acuerdo	5. Estoy totalmente de acuerdo	3. Me es indiferente	4. Estoy de acuerdo	3. Me es indiferente	4. Estoy de acuerdo
PAC07	4. Estoy de acuerdo	4. Estoy de acuerdo	5. Estoy totalmente de acuerdo	4. Estoy de acuerdo	4. Estoy de acuerdo	5. Estoy totalmente de acuerdo	5. Estoy totalmente de acuerdo	5. Estoy totalmente de acuerdo	4. Estoy de acuerdo	5. Estoy totalmente de acuerdo	2. NO estoy de acuerdo	5. Estoy totalmente de acuerdo	4. Estoy de acuerdo	4. Estoy de acuerdo	4. Estoy de acuerdo	4. Estoy de acuerdo	5. Estoy totalmente de acuerdo	5. Estoy totalmente de acuerdo	4. Estoy de acuerdo	4. Estoy de acuerdo	4. Estoy de acuerdo	4. Estoy de acuerdo	4. Estoy de acuerdo	4. Estoy de acuerdo	4. Estoy de acuerdo	4. Estoy de acuerdo	4. Estoy de acuerdo	4. Estoy de acuerdo	2. NO estoy de acuerdo	4. Estoy de acuerdo	4. Estoy de acuerdo	4. Estoy de acuerdo	4. Estoy de acuerdo	4. Estoy de acuerdo	4. Estoy de acuerdo	4. Estoy de acuerdo	4. Estoy de acuerdo	4. Estoy de acuerdo	4. Estoy de acuerdo	4. Estoy de acuerdo	4. Estoy de acuerdo	2. NO estoy de acuerdo	2. NO estoy de acuerdo	5. Estoy totalmente de acuerdo	4. Estoy de acuerdo	4. Estoy de acuerdo	4. Estoy de acuerdo
PAC08	4. Estoy de acuerdo	4. Estoy de acuerdo	5. Estoy totalmente de acuerdo	4. Estoy de acuerdo	4. Estoy de acuerdo	4. Estoy de acuerdo	4. Estoy de acuerdo	2. NO estoy de acuerdo	4. Estoy de acuerdo	4. Estoy de acuerdo	2. NO estoy de acuerdo	4. Estoy de acuerdo	4. Estoy de acuerdo	3. Me es indiferente	2. NO estoy de acuerdo	2. NO estoy de acuerdo	2. NO estoy de acuerdo	4. Estoy de acuerdo	4. Estoy de acuerdo	4. Estoy de acuerdo	3. Me es indiferente	4. Estoy de acuerdo	2. NO estoy de acuerdo	4. Estoy de acuerdo	4. Estoy de acuerdo	4. Estoy de acuerdo	4. Estoy de acuerdo	4. Estoy de acuerdo	2. NO estoy de acuerdo	4. Estoy de acuerdo	4. Estoy de acuerdo	4. Estoy de acuerdo	4. Estoy de acuerdo	4. Estoy de acuerdo	2. NO estoy de acuerdo	4. Estoy de acuerdo	4. Estoy de acuerdo	4. Estoy de acuerdo	4. Estoy de acuerdo	2. NO estoy de acuerdo	4. Estoy de acuerdo	2. NO estoy de acuerdo	2. NO estoy de acuerdo	4. Estoy de acuerdo	4. Estoy de acuerdo	2. NO estoy de acuerdo	4. Estoy de acuerdo
PAC09	5. Estoy totalmente de acuerdo	4. Estoy de acuerdo	4. Estoy de acuerdo	2. NO estoy de acuerdo	4. Estoy de acuerdo	4. Estoy de acuerdo	4. Estoy de acuerdo	2. NO estoy de acuerdo	3. Me es indiferente	3. Me es indiferente	2. NO estoy de acuerdo	4. Estoy de acuerdo	4. Estoy de acuerdo	4. Estoy de acuerdo	4. Estoy de acuerdo	3. Me es indiferente	3. Me es indiferente	2. NO estoy de acuerdo	2. NO estoy de acuerdo	2. NO estoy de acuerdo	4. Estoy de acuerdo	3. Me es indiferente	3. Me es indiferente	4. Estoy de acuerdo	3. Me es indiferente	3. Me es indiferente	4. Estoy de acuerdo	4. Estoy de acuerdo	2. NO estoy de acuerdo	3. Me es indiferente	4. Estoy de acuerdo	4. Estoy de acuerdo	3. Me es indiferente	3. Me es indiferente	2. NO estoy de acuerdo	3. Me es indiferente	3. Me es indiferente	3. Me es indiferente	3. Me es indiferente	4. Estoy de acuerdo	3. Me es indiferente	2. NO estoy de acuerdo	3. Me es indiferente	4. Estoy de acuerdo	3. Me es indiferente	4. Estoy de acuerdo	3. Me es indiferente
PAC10	4. Estoy de acuerdo	4. Estoy de acuerdo	4. Estoy de acuerdo	2. NO estoy de acuerdo	4. Estoy de acuerdo	4. Estoy de acuerdo	4. Estoy de acuerdo	2. NO estoy de acuerdo	4. Estoy de acuerdo	5. Estoy totalmente de acuerdo	2. NO estoy de acuerdo	4. Estoy de acuerdo	5. Estoy totalmente de acuerdo	2. NO estoy de acuerdo	2. NO estoy de acuerdo	2. NO estoy de acuerdo	2. NO estoy de acuerdo	4. Estoy de acuerdo	2. NO estoy de acuerdo	2. NO estoy de acuerdo	5. Estoy totalmente de acuerdo	2. NO estoy de acuerdo	2. NO estoy de acuerdo	1. NO estoy en absoluto de acuerdo	2. NO estoy de acuerdo	2. NO estoy de acuerdo	4. Estoy de acuerdo	5. Estoy totalmente de acuerdo	2. NO estoy de acuerdo	4. Estoy de acuerdo	4. Estoy de acuerdo	4. Estoy de acuerdo	4. Estoy de acuerdo	4. Estoy de acuerdo	2. NO estoy de acuerdo	4. Estoy de acuerdo	4. Estoy de acuerdo	4. Estoy de acuerdo	5. Estoy totalmente de acuerdo	2. NO estoy de acuerdo	4. Estoy de acuerdo	2. NO estoy de acuerdo	4. Estoy de acuerdo	5. Estoy totalmente de acuerdo	4. Estoy de acuerdo	4. Estoy de acuerdo	5. Estoy totalmente de acuerdo
PAC11	4. Estoy de acuerdo	5. Estoy totalmente de acuerdo	4. Estoy de acuerdo	3. Me es indiferente	5. Estoy totalmente de acuerdo	3. Me es indiferente	3. Me es indiferente	1. NO estoy en absoluto de acuerdo	3. Me es indiferente	1. NO estoy en absoluto de acuerdo	2. NO estoy de acuerdo	1. NO estoy en absoluto de acuerdo	4. Estoy de acuerdo	2. NO estoy de acuerdo	3. Me es indiferente	1. NO estoy en absoluto de acuerdo	2. NO estoy de acuerdo	1. NO estoy en absoluto de acuerdo	1. NO estoy en absoluto de acuerdo	2. NO estoy de acuerdo	4. Estoy de acuerdo	3. Me es indiferente	2. NO estoy de acuerdo	4. Estoy de acuerdo	4. Estoy de acuerdo	2. NO estoy de acuerdo	4. Estoy de acuerdo	4. Estoy de acuerdo	4. Estoy de acuerdo	3. Me es indiferente	5. Estoy totalmente de acuerdo	2. NO estoy de acuerdo	4. Estoy de acuerdo	2. NO estoy de acuerdo	1. NO estoy en absoluto de acuerdo	4. Estoy de acuerdo	2. NO estoy de acuerdo	3. Me es indiferente	2. NO estoy de acuerdo	5. Estoy totalmente de acuerdo	1. NO estoy en absoluto de acuerdo	1. NO estoy en absoluto de acuerdo	3. Me es indiferente	5. Estoy totalmente de acuerdo	2. NO estoy de acuerdo	3. Me es indiferente	3. Me es indiferente
PAC12	1. NO estoy en absoluto de acuerdo	1. NO estoy en absoluto de acuerdo	4. Estoy de acuerdo	4. Estoy de acuerdo	5. Estoy totalmente de acuerdo	3. Me es indiferente	2. NO estoy de acuerdo	4. Estoy de acuerdo	1. NO estoy en absoluto de acuerdo	2. NO estoy de acuerdo	4. Estoy de acuerdo	4. Estoy de acuerdo	4. Estoy de acuerdo	4. Estoy de acuerdo	4. Estoy de acuerdo	4. Estoy de acuerdo	2. NO estoy de acuerdo	4. Estoy de acuerdo	2. NO estoy de acuerdo	3. Me es indiferente	4. Estoy de acuerdo	4. Estoy de acuerdo	4. Estoy de acuerdo	4. Estoy de acuerdo	4. Estoy de acuerdo	2. NO estoy de acuerdo	4. Estoy de acuerdo	4. Estoy de acuerdo	2. NO estoy de acuerdo	3. Me es indiferente	4. Estoy de acuerdo	5. Estoy totalmente de acuerdo	3. Me es indiferente	2. NO estoy de acuerdo	3. Me es indiferente	4. Estoy de acuerdo	2. NO estoy de acuerdo	4. Estoy de acuerdo	4. Estoy de acuerdo	4. Estoy de acuerdo	4. Estoy de acuerdo	4. Estoy de acuerdo	2. NO estoy de acuerdo	5. Estoy totalmente de acuerdo	2. NO estoy de acuerdo	2. NO estoy de acuerdo	4. Estoy de acuerdo
PAC13	4. Estoy de acuerdo	2. NO estoy de acuerdo	4. Estoy de acuerdo	5. Estoy totalmente de acuerdo	2. NO estoy de acuerdo	4. Estoy de acuerdo	4. Estoy de acuerdo	2. NO estoy de acuerdo	4. Estoy de acuerdo	5. Estoy totalmente de acuerdo	4. Estoy de acuerdo	4. Estoy de acuerdo	2. NO estoy de acuerdo	4. Estoy de acuerdo	2. NO estoy de acuerdo	2. NO estoy de acuerdo	2. NO estoy de acuerdo	5. Estoy totalmente de acuerdo	4. Estoy de acuerdo	4. Estoy de acuerdo	4. Estoy de acuerdo	4. Estoy de acuerdo	4. Estoy de acuerdo	4. Estoy de acuerdo	4. Estoy de acuerdo	4. Estoy de acuerdo	2. NO estoy de acuerdo	4. Estoy de acuerdo	4. Estoy de acuerdo	4. Estoy de acuerdo	2. NO estoy de acuerdo	5. Estoy totalmente de acuerdo	4. Estoy de acuerdo	4. Estoy de acuerdo	2. NO estoy de acuerdo	4. Estoy de acuerdo	2. NO estoy de acuerdo	5. Estoy totalmente de acuerdo	4. Estoy de acuerdo	1. NO estoy en absoluto de acuerdo	4. Estoy de acuerdo	2. NO estoy de acuerdo	4. Estoy de acuerdo	4. Estoy de acuerdo	4. Estoy de acuerdo	2. NO estoy de acuerdo	4. Estoy de acuerdo
PAC14	1. NO estoy en absoluto de acuerdo	5. Estoy totalmente de acuerdo	4. Estoy de acuerdo	3. Me es indiferente	3. Me es indiferente	4. Estoy de acuerdo	5. Estoy totalmente de acuerdo	1. NO estoy en absoluto de acuerdo	4. Estoy de acuerdo	5. Estoy totalmente de acuerdo	1. NO estoy en absoluto de acuerdo	4. Estoy de acuerdo	1. NO estoy en absoluto de acuerdo	3. Me es indiferente	3. Me es indiferente	2. NO estoy de acuerdo	3. Me es indiferente	3. Me es indiferente	3. Me es indiferente	4. Estoy de acuerdo	3. Me es indiferente	3. Me es indiferente	4. Estoy de acuerdo	5. Estoy totalmente de acuerdo	3. Me es indiferente	5. Estoy totalmente de acuerdo	5. Estoy totalmente de acuerdo	2. NO estoy de acuerdo	5. Estoy totalmente de acuerdo	3. Me es indiferente	1. NO estoy en absoluto de acuerdo	1. NO estoy en absoluto de acuerdo	4. Estoy de acuerdo	5. Estoy totalmente de acuerdo	3. Me es indiferente	4. Estoy de acuerdo	2. NO estoy de acuerdo	4. Estoy de acuerdo	3. Me es indiferente	2. NO estoy de acuerdo	4. Estoy de acuerdo	1. NO estoy en absoluto de acuerdo	3. Me es indiferente	2. NO estoy de acuerdo	4. Estoy de acuerdo	4. Estoy de acuerdo	3. Me es indiferente
PAC15	5. Estoy totalmente de acuerdo	5. Estoy totalmente de acuerdo	5. Estoy totalmente de acuerdo	3. Me es indiferente	5. Estoy totalmente de acuerdo	5. Estoy totalmente de acuerdo	5. Estoy totalmente de acuerdo	1. NO estoy en absoluto de acuerdo	4. Estoy de acuerdo	4. Estoy de acuerdo	2. NO estoy de acuerdo	5. Estoy totalmente de acuerdo	5. Estoy totalmente de acuerdo	2. NO estoy de acuerdo	1. NO estoy en absoluto de acuerdo	1. NO estoy en absoluto de acuerdo	5. Estoy totalmente de acuerdo	3. Me es indiferente	5. Estoy totalmente de acuerdo	4. Estoy de acuerdo	2. NO estoy de acuerdo	2. NO estoy de acuerdo	4. Estoy de acuerdo	4. Estoy de acuerdo	5. Estoy totalmente de acuerdo	5. Estoy totalmente de acuerdo	5. Estoy totalmente de acuerdo	2. NO estoy de acuerdo	4. Estoy de acuerdo	4. Estoy de acuerdo	5. Estoy totalmente de acuerdo	1. NO estoy en absoluto de acuerdo	5. Estoy totalmente de acuerdo	5. Estoy totalmente de acuerdo	1. NO estoy en absoluto de acuerdo	5. Estoy totalmente de acuerdo	5. Estoy totalmente de acuerdo	5. Estoy totalmente de acuerdo	5. Estoy totalmente de acuerdo	1. NO estoy en absoluto de acuerdo	2. NO estoy de acuerdo	1. NO estoy en absoluto de acuerdo	4. Estoy de acuerdo	5. Estoy totalmente de acuerdo	4. Estoy de acuerdo	2. NO estoy de acuerdo	5. Estoy totalmente de acuerdo
PAC16	3. Me es indiferente	2. NO estoy de acuerdo	4. Estoy de acuerdo	4. Estoy de acuerdo	3. Me es indiferente	4. Estoy de acuerdo	2. NO estoy de acuerdo	3. Me es indiferente	4. Estoy de acuerdo	4. Estoy de acuerdo	2. NO estoy de acuerdo	3. Me es indiferente	2. NO estoy de acuerdo	2. NO estoy de acuerdo	3. Me es indiferente	2. NO estoy de acuerdo	4. Estoy de acuerdo	4. Estoy de acuerdo	4. Estoy de acuerdo	4. Estoy de acuerdo	4. Estoy de acuerdo	3. Me es indiferente	3. Me es indiferente	3. Me es indiferente	4. Estoy de acuerdo	4. Estoy de acuerdo	4. Estoy de acuerdo	4. Estoy de acuerdo	4. Estoy de acuerdo	3. Me es indiferente	2. NO estoy de acuerdo	4. Estoy de acuerdo	2. NO estoy de acuerdo	4. Estoy de acuerdo	3. Me es indiferente	3. Me es indiferente	4. Estoy de acuerdo	4. Estoy de acuerdo	4. Estoy de acuerdo	2. NO estoy de acuerdo	4. Estoy de acuerdo	2. NO estoy de acuerdo	4. Estoy de acuerdo	2. NO estoy de acuerdo	4. Estoy de acuerdo	4. Estoy de acuerdo	4. Estoy de acuerdo
PAC17	3. Me es indiferente	4. Estoy de acuerdo	4. Estoy de acuerdo	4. Estoy de acuerdo	4. Estoy de acuerdo	4. Estoy de acuerdo	4. Estoy de acuerdo	4. Estoy de acuerdo	4. Estoy de acuerdo	4. Estoy de acuerdo	3. Me es indiferente	4. Estoy de acuerdo	3. Me es indiferente	4. Estoy de acuerdo	4. Estoy de acuerdo	4. Estoy de acuerdo	4. Estoy de acuerdo	4. Estoy de acuerdo	4. Estoy de acuerdo	4. Estoy de acuerdo	4. Estoy de acuerdo	4. Estoy de acuerdo	4. Estoy de acuerdo	4. Estoy de acuerdo	4. Estoy de acuerdo	4. Estoy de acuerdo	4. Estoy de acuerdo	4. Estoy de acuerdo	4. Estoy de acuerdo	4. Estoy de acuerdo	4. Estoy de acuerdo	3. Me es indiferente	4. Estoy de acuerdo	4. Estoy de acuerdo	3. Me es indiferente	4. Estoy de acuerdo	4. Estoy de acuerdo	4. Estoy de acuerdo	4. Estoy de acuerdo	4. Estoy de acuerdo	4. Estoy de acuerdo	2. NO estoy de acuerdo	4. Estoy de acuerdo	4. Estoy de acuerdo	4. Estoy de acuerdo	4. Estoy de acuerdo	4. Estoy de acuerdo
PAC18	2. NO estoy de acuerdo	2. NO estoy de acuerdo	2. NO estoy de acuerdo	2. NO estoy de acuerdo	4. Estoy de acuerdo	2. NO estoy de acuerdo	3. Me es indiferente	3. Me es indiferente	2. NO estoy de acuerdo	2. NO estoy de acuerdo	2. NO estoy de acuerdo	2. NO estoy de acuerdo	2. NO estoy de acuerdo	2. NO estoy de acuerdo	4. Estoy de acuerdo	2. NO estoy de acuerdo	2. NO estoy de acuerdo	2. NO estoy de acuerdo	2. NO estoy de acuerdo	2. NO estoy de acuerdo	2. NO estoy de acuerdo	2. NO estoy de acuerdo	2. NO estoy de acuerdo	2. NO estoy de acuerdo	3. Me es indiferente	2. NO estoy de acuerdo	4. Estoy de acuerdo	2. NO estoy de acuerdo	2. NO estoy de acuerdo	2. NO estoy de acuerdo	4. Estoy de acuerdo	4. Estoy de acuerdo	2. NO estoy de acuerdo	2. NO estoy de acuerdo	2. NO estoy de acuerdo	2. NO estoy de acuerdo	2. NO estoy de acuerdo	2. NO estoy de acuerdo	2. NO estoy de acuerdo	3. Me es indiferente	2. NO estoy de acuerdo	2. NO estoy de acuerdo	2. NO estoy de acuerdo	4. Estoy de acuerdo	2. NO estoy de acuerdo	2. NO estoy de acuerdo	3. Me es indiferente
PAC19	4. Estoy de acuerdo	4. Estoy de acuerdo	4. Estoy de acuerdo	4. Estoy de acuerdo	5. Estoy totalmente de acuerdo	4. Estoy de acuerdo	4. Estoy de acuerdo	4. Estoy de acuerdo	5. Estoy totalmente de acuerdo	4. Estoy de acuerdo	4. Estoy de acuerdo	4. Estoy de acuerdo	4. Estoy de acuerdo	4. Estoy de acuerdo	4. Estoy de acuerdo	4. Estoy de acuerdo	4. Estoy de acuerdo	4. Estoy de acuerdo	4. Estoy de acuerdo	4. Estoy de acuerdo	4. Estoy de acuerdo	4. Estoy de acuerdo	4. Estoy de acuerdo	4. Estoy de acuerdo	4. Estoy de acuerdo	4. Estoy de acuerdo	4. Estoy de acuerdo	4. Estoy de acuerdo	2. NO estoy de acuerdo	5. Estoy totalmente de acuerdo	5. Estoy totalmente de acuerdo	5. Estoy totalmente de acuerdo	4. Estoy de acuerdo	5. Estoy totalmente de acuerdo	5. Estoy totalmente de acuerdo	5. Estoy totalmente de acuerdo	4. Estoy de acuerdo	4. Estoy de acuerdo	4. Estoy de acuerdo	4. Estoy de acuerdo	5. Estoy totalmente de acuerdo	4. Estoy de acuerdo	5. Estoy totalmente de acuerdo	5. Estoy totalmente de acuerdo	5. Estoy totalmente de acuerdo	5. Estoy totalmente de acuerdo	5. Estoy totalmente de acuerdo
PAC20	4. Estoy de acuerdo	4. Estoy de acuerdo	4. Estoy de acuerdo	2. NO estoy de acuerdo	4. Estoy de acuerdo	4. Estoy de acuerdo	4. Estoy de acuerdo	2. NO estoy de acuerdo	2. NO estoy de acuerdo	2. NO estoy de acuerdo	4. Estoy de acuerdo	5. Estoy totalmente de acuerdo	5. Estoy totalmente de acuerdo	2. NO estoy de acuerdo	4. Estoy de acuerdo	4. Estoy de acuerdo	5. Estoy totalmente de acuerdo	2. NO estoy de acuerdo	1. NO estoy en absoluto de acuerdo	1. NO estoy en absoluto de acuerdo	4. Estoy de acuerdo	4. Estoy de acuerdo	2. NO estoy de acuerdo	4. Estoy de acuerdo	4. Estoy de acuerdo	2. NO estoy de acuerdo	5. Estoy totalmente de acuerdo	5. Estoy totalmente de acuerdo	1. NO estoy en absoluto de acuerdo	4. Estoy de acuerdo	5. Estoy totalmente de acuerdo	5. Estoy totalmente de acuerdo	5. Estoy totalmente de acuerdo	2. NO estoy de acuerdo	4. Estoy de acuerdo	4. Estoy de acuerdo	2. NO estoy de acuerdo	2. NO estoy de acuerdo	4. Estoy de acuerdo	4. Estoy de acuerdo	1. NO estoy en absoluto de acuerdo	5. Estoy totalmente de acuerdo	2. NO estoy de acuerdo	4. Estoy de acuerdo	1. NO estoy en absoluto de acuerdo	2. NO estoy de acuerdo	5. Estoy totalmente de acuerdo
PAC21	3. Me es indiferente	3. Me es indiferente	3. Me es indiferente	3. Me es indiferente	3. Me es indiferente	3. Me es indiferente	3. Me es indiferente	3. Me es indiferente	3. Me es indiferente	3. Me es indiferente	3. Me es indiferente	3. Me es indiferente	3. Me es indiferente	3. Me es indiferente	3. Me es indiferente	3. Me es indiferente	3. Me es indiferente	3. Me es indiferente	3. Me es indiferente	3. Me es indiferente	3. Me es indiferente	3. Me es indiferente	3. Me es indiferente	3. Me es indiferente	3. Me es indiferente	3. Me es indiferente	3. Me es indiferente	3. Me es indiferente	3. Me es indiferente	3. Me es indiferente	3. Me es indiferente	3. Me es indiferente	3. Me es indiferente	3. Me es indiferente	3. Me es indiferente	3. Me es indiferente	3. Me es indiferente	3. Me es indiferente	3. Me es indiferente	3. Me es indiferente	3. Me es indiferente	3. Me es indiferente	3. Me es indiferente	3. Me es indiferente	3. Me es indiferente	3. Me es indiferente	3. Me es indiferente
PAC22	5. Estoy totalmente de acuerdo	4. Estoy de acuerdo	5. Estoy totalmente de acuerdo	5. Estoy totalmente de acuerdo	4. Estoy de acuerdo	5. Estoy totalmente de acuerdo	4. Estoy de acuerdo	4. Estoy de acuerdo	4. Estoy de acuerdo	5. Estoy totalmente de acuerdo	5. Estoy totalmente de acuerdo	4. Estoy de acuerdo	1. NO estoy en absoluto de acuerdo	1. NO estoy en absoluto de acuerdo	4. Estoy de acuerdo	5. Estoy totalmente de acuerdo	2. NO estoy de acuerdo	5. Estoy totalmente de acuerdo	4. Estoy de acuerdo	5. Estoy totalmente de acuerdo	2. NO estoy de acuerdo	4. Estoy de acuerdo	2. NO estoy de acuerdo	5. Estoy totalmente de acuerdo	4. Estoy de acuerdo	5. Estoy totalmente de acuerdo	4. Estoy de acuerdo	4. Estoy de acuerdo	5. Estoy totalmente de acuerdo	4. Estoy de acuerdo	4. Estoy de acuerdo	5. Estoy totalmente de acuerdo	4. Estoy de acuerdo	5. Estoy totalmente de acuerdo	5. Estoy totalmente de acuerdo	5. Estoy totalmente de acuerdo	4. Estoy de acuerdo	5. Estoy totalmente de acuerdo	4. Estoy de acuerdo	4. Estoy de acuerdo	5. Estoy totalmente de acuerdo	5. Estoy totalmente de acuerdo	2. NO estoy de acuerdo	4. Estoy de acuerdo	2. NO estoy de acuerdo	2. NO estoy de acuerdo	5. Estoy totalmente de acuerdo
PAC23	4. Estoy de acuerdo	3. Me es indiferente	4. Estoy de acuerdo	2. NO estoy de acuerdo	4. Estoy de acuerdo	2. NO estoy de acuerdo	4. Estoy de acuerdo	2. NO estoy de acuerdo	4. Estoy de acuerdo	4. Estoy de acuerdo	2. NO estoy de acuerdo	4. Estoy de acuerdo	4. Estoy de acuerdo	2. NO estoy de acuerdo	2. NO estoy de acuerdo	2. NO estoy de acuerdo	4. Estoy de acuerdo	4. Estoy de acuerdo	2. NO estoy de acuerdo	2. NO estoy de acuerdo	2. NO estoy de acuerdo	4. Estoy de acuerdo	2. NO estoy de acuerdo	4. Estoy de acuerdo	4. Estoy de acuerdo	4. Estoy de acuerdo	4. Estoy de acuerdo	2. NO estoy de acuerdo	2. NO estoy de acuerdo	4. Estoy de acuerdo	4. Estoy de acuerdo	2. NO estoy de acuerdo	4. Estoy de acuerdo	4. Estoy de acuerdo	2. NO estoy de acuerdo	4. Estoy de acuerdo	2. NO estoy de acuerdo	4. Estoy de acuerdo	4. Estoy de acuerdo	2. NO estoy de acuerdo	4. Estoy de acuerdo	2. NO estoy de acuerdo	2. NO estoy de acuerdo	4. Estoy de acuerdo	2. NO estoy de acuerdo	2. NO estoy de acuerdo	4. Estoy de acuerdo
PAC24	4. Estoy de acuerdo	4. Estoy de acuerdo	4. Estoy de acuerdo	4. Estoy de acuerdo	5. Estoy totalmente de acuerdo	5. Estoy totalmente de acuerdo	2. NO estoy de acuerdo	3. Me es indiferente	4. Estoy de acuerdo	4. Estoy de acuerdo	2. NO estoy de acuerdo	4. Estoy de acuerdo	4. Estoy de acuerdo	4. Estoy de acuerdo	4. Estoy de acuerdo	2. NO estoy de acuerdo	2. NO estoy de acuerdo	2. NO estoy de acuerdo	3. Me es indiferente	2. NO estoy de acuerdo	4. Estoy de acuerdo	2. NO estoy de acuerdo	2. NO estoy de acuerdo	4. Estoy de acuerdo	4. Estoy de acuerdo	4. Estoy de acuerdo	2. NO estoy de acuerdo	2. NO estoy de acuerdo	2. NO estoy de acuerdo	2. NO estoy de acuerdo	4. Estoy de acuerdo	4. Estoy de acuerdo	4. Estoy de acuerdo	2. NO estoy de acuerdo	3. Me es indiferente	3. Me es indiferente	3. Me es indiferente	4. Estoy de acuerdo	4. Estoy de acuerdo	2. NO estoy de acuerdo	4. Estoy de acuerdo	2. NO estoy de acuerdo	2. NO estoy de acuerdo	4. Estoy de acuerdo	3. Me es indiferente	2. NO estoy de acuerdo	4. Estoy de acuerdo
PAC25	5. Estoy totalmente de acuerdo	5. Estoy totalmente de acuerdo	5. Estoy totalmente de acuerdo	2. NO estoy de acuerdo	2. NO estoy de acuerdo	5. Estoy totalmente de acuerdo	5. Estoy totalmente de acuerdo	5. Estoy totalmente de acuerdo	5. Estoy totalmente de acuerdo	5. Estoy totalmente de acuerdo	2. NO estoy de acuerdo	5. Estoy totalmente de acuerdo	4. Estoy de acuerdo	4. Estoy de acuerdo	1. NO estoy en absoluto de acuerdo	1. NO estoy en absoluto de acuerdo	2. NO estoy de acuerdo	5. Estoy totalmente de acuerdo	5. Estoy totalmente de acuerdo	4. Estoy de acuerdo	4. Estoy de acuerdo	4. Estoy de acuerdo	5. Estoy totalmente de acuerdo	5. Estoy totalmente de acuerdo	5. Estoy totalmente de acuerdo	4. Estoy de acuerdo	5. Estoy totalmente de acuerdo	5. Estoy totalmente de acuerdo	2. NO estoy de acuerdo	5. Estoy totalmente de acuerdo	5. Estoy totalmente de acuerdo	5. Estoy totalmente de acuerdo	5. Estoy totalmente de acuerdo	4. Estoy de acuerdo	2. NO estoy de acuerdo	5. Estoy totalmente de acuerdo	2. NO estoy de acuerdo	5. Estoy totalmente de acuerdo	2. NO estoy de acuerdo	5. Estoy totalmente de acuerdo	5. Estoy totalmente de acuerdo	2. NO estoy de acuerdo	2. NO estoy de acuerdo	5. Estoy totalmente de acuerdo	4. Estoy de acuerdo	5. Estoy totalmente de acuerdo	5. Estoy totalmente de acuerdo
PAC26	3. Me es indiferente	3. Me es indiferente	4. Estoy de acuerdo	4. Estoy de acuerdo	4. Estoy de acuerdo	4. Estoy de acuerdo	3. Me es indiferente	2. NO estoy de acuerdo	4. Estoy de acuerdo	4. Estoy de acuerdo	3. Me es indiferente	3. Me es indiferente	2. NO estoy de acuerdo	4. Estoy de acuerdo	3. Me es indiferente	2. NO estoy de acuerdo	4. Estoy de acuerdo	4. Estoy de acuerdo	4. Estoy de acuerdo	4. Estoy de acuerdo	4. Estoy de acuerdo	3. Me es indiferente	4. Estoy de acuerdo	4. Estoy de acuerdo	4. Estoy de acuerdo	4. Estoy de acuerdo	4. Estoy de acuerdo	4. Estoy de acuerdo	4. Estoy de acuerdo	4. Estoy de acuerdo	2. NO estoy de acuerdo	3. Me es indiferente	3. Me es indiferente	4. Estoy de acuerdo	2. NO estoy de acuerdo	4. Estoy de acuerdo	4. Estoy de acuerdo	4. Estoy de acuerdo	4. Estoy de acuerdo	2. NO estoy de acuerdo	2. NO estoy de acuerdo	2. NO estoy de acuerdo	2. NO estoy de acuerdo	3. Me es indiferente	4. Estoy de acuerdo	4. Estoy de acuerdo	4. Estoy de acuerdo
PAC27	4. Estoy de acuerdo	4. Estoy de acuerdo	5. Estoy totalmente de acuerdo	1. NO estoy en absoluto de acuerdo	5. Estoy totalmente de acuerdo	2. NO estoy de acuerdo	4. Estoy de acuerdo	1. NO estoy en absoluto de acuerdo	1. NO estoy en absoluto de acuerdo	5. Estoy totalmente de acuerdo	3. Me es indiferente	4. Estoy de acuerdo	5. Estoy totalmente de acuerdo	1. NO estoy en absoluto de acuerdo	5. Estoy totalmente de acuerdo	3. Me es indiferente	4. Estoy de acuerdo	4. Estoy de acuerdo	1. NO estoy en absoluto de acuerdo	1. NO estoy en absoluto de acuerdo	1. NO estoy en absoluto de acuerdo	3. Me es indiferente	1. NO estoy en absoluto de acuerdo	1. NO estoy en absoluto de acuerdo	5. Estoy totalmente de acuerdo	5. Estoy totalmente de acuerdo	5. Estoy totalmente de acuerdo	3. Me es indiferente	1. NO estoy en absoluto de acuerdo	5. Estoy totalmente de acuerdo	5. Estoy totalmente de acuerdo	5. Estoy totalmente de acuerdo	5. Estoy totalmente de acuerdo	4. Estoy de acuerdo	4. Estoy de acuerdo	5. Estoy totalmente de acuerdo	3. Me es indiferente	4. Estoy de acuerdo	1. NO estoy en absoluto de acuerdo	5. Estoy totalmente de acuerdo	1. NO estoy en absoluto de acuerdo	2. NO estoy de acuerdo	2. NO estoy de acuerdo	5. Estoy totalmente de acuerdo	2. NO estoy de acuerdo	1. NO estoy en absoluto de acuerdo	5. Estoy totalmente de acuerdo
PAC28	4. Estoy de acuerdo	4. Estoy de acuerdo	4. Estoy de acuerdo	2. NO estoy de acuerdo	2. NO estoy de acuerdo	4. Estoy de acuerdo	4. Estoy de acuerdo	2. NO estoy de acuerdo	4. Estoy de acuerdo	2. NO estoy de acuerdo	1. NO estoy en absoluto de acuerdo	4. Estoy de acuerdo	4. Estoy de acuerdo	4. Estoy de acuerdo	4. Estoy de acuerdo	2. NO estoy de acuerdo	2. NO estoy de acuerdo	2. NO estoy de acuerdo	1. NO estoy en absoluto de acuerdo	1. NO estoy en absoluto de acuerdo	1. NO estoy en absoluto de acuerdo	1. NO estoy en absoluto de acuerdo	1. NO estoy en absoluto de acuerdo	1. NO estoy en absoluto de acuerdo	4. Estoy de acuerdo	1. NO estoy en absoluto de acuerdo	4. Estoy de acuerdo	4. Estoy de acuerdo	2. NO estoy de acuerdo	4. Estoy de acuerdo	4. Estoy de acuerdo	4. Estoy de acuerdo	4. Estoy de acuerdo	2. NO estoy de acuerdo	1. NO estoy en absoluto de acuerdo	2. NO estoy de acuerdo	2. NO estoy de acuerdo	2. NO estoy de acuerdo	2. NO estoy de acuerdo	4. Estoy de acuerdo	2. NO estoy de acuerdo	1. NO estoy en absoluto de acuerdo	1. NO estoy en absoluto de acuerdo	4. Estoy de acuerdo	1. NO estoy en absoluto de acuerdo	2. NO estoy de acuerdo	2. NO estoy de acuerdo
PAC29	5. Estoy totalmente de acuerdo	4. Estoy de acuerdo	5. Estoy totalmente de acuerdo	5. Estoy totalmente de acuerdo	4. Estoy de acuerdo	4. Estoy de acuerdo	4. Estoy de acuerdo	1. NO estoy en absoluto de acuerdo	2. NO estoy de acuerdo	4. Estoy de acuerdo	4. Estoy de acuerdo	5. Estoy totalmente de acuerdo	2. NO estoy de acuerdo	2. NO estoy de acuerdo	2. NO estoy de acuerdo	4. Estoy de acuerdo	4. Estoy de acuerdo	4. Estoy de acuerdo	2. NO estoy de acuerdo	3. Me es indiferente	2. NO estoy de acuerdo	4. Estoy de acuerdo	3. Me es indiferente	4. Estoy de acuerdo	4. Estoy de acuerdo	5. Estoy totalmente de acuerdo	4. Estoy de acuerdo	2. NO estoy de acuerdo	3. Me es indiferente	4. Estoy de acuerdo	2. NO estoy de acuerdo	4. Estoy de acuerdo	5. Estoy totalmente de acuerdo	4. Estoy de acuerdo	4. Estoy de acuerdo	4. Estoy de acuerdo	2. NO estoy de acuerdo	4. Estoy de acuerdo	2. NO estoy de acuerdo	4. Estoy de acuerdo	2. NO estoy de acuerdo	4. Estoy de acuerdo	1. NO estoy en absoluto de acuerdo	4. Estoy de acuerdo	2. NO estoy de acuerdo	2. NO estoy de acuerdo	4. Estoy de acuerdo
PAC30	4. Estoy de acuerdo	4. Estoy de acuerdo	5. Estoy totalmente de acuerdo	4. Estoy de acuerdo	4. Estoy de acuerdo	3. Me es indiferente	4. Estoy de acuerdo	1. NO estoy en absoluto de acuerdo	3. Me es indiferente	3. Me es indiferente	5. Estoy totalmente de acuerdo	4. Estoy de acuerdo	3. Me es indiferente	2. NO estoy de acuerdo	2. NO estoy de acuerdo	2. NO estoy de acuerdo	4. Estoy de acuerdo	5. Estoy totalmente de acuerdo	2. NO estoy de acuerdo	2. NO estoy de acuerdo	4. Estoy de acuerdo	4. Estoy de acuerdo	2. NO estoy de acuerdo	4. Estoy de acuerdo	3. Me es indiferente	2. NO estoy de acuerdo	4. Estoy de acuerdo	4. Estoy de acuerdo	2. NO estoy de acuerdo	3. Me es indiferente	5. Estoy totalmente de acuerdo	4. Estoy de acuerdo	4. Estoy de acuerdo	3. Me es indiferente	2. NO estoy de acuerdo	5. Estoy totalmente de acuerdo	4. Estoy de acuerdo	4. Estoy de acuerdo	4. Estoy de acuerdo	3. Me es indiferente	2. NO estoy de acuerdo	2. NO estoy de acuerdo	2. NO estoy de acuerdo	5. Estoy totalmente de acuerdo	2. NO estoy de acuerdo	2. NO estoy de acuerdo	4. Estoy de acuerdo
PAC31	2. NO estoy de acuerdo	3. Me es indiferente	4. Estoy de acuerdo	4. Estoy de acuerdo	2. NO estoy de acuerdo	4. Estoy de acuerdo	2. NO estoy de acuerdo	2. NO estoy de acuerdo	3. Me es indiferente	4. Estoy de acuerdo	2. NO estoy de acuerdo	3. Me es indiferente	2. NO estoy de acuerdo	4. Estoy de acuerdo	4. Estoy de acuerdo	3. Me es indiferente	4. Estoy de acuerdo	4. Estoy de acuerdo	3. Me es indiferente	4. Estoy de acuerdo	4. Estoy de acuerdo	3. Me es indiferente	4. Estoy de acuerdo	2. NO estoy de acuerdo	4. Estoy de acuerdo	4. Estoy de acuerdo	4. Estoy de acuerdo	4. Estoy de acuerdo	4. Estoy de acuerdo	3. Me es indiferente	2. NO estoy de acuerdo	4. Estoy de acuerdo	3. Me es indiferente	4. Estoy de acuerdo	3. Me es indiferente	4. Estoy de acuerdo	4. Estoy de acuerdo	4. Estoy de acuerdo	3. Me es indiferente	2. NO estoy de acuerdo	4. Estoy de acuerdo	3. Me es indiferente	4. Estoy de acuerdo	2. NO estoy de acuerdo	3. Me es indiferente	2. NO estoy de acuerdo	4. Estoy de acuerdo
PAC32	5. Estoy totalmente de acuerdo	5. Estoy totalmente de acuerdo	4. Estoy de acuerdo	2. NO estoy de acuerdo	4. Estoy de acuerdo	2. NO estoy de acuerdo	4. Estoy de acuerdo	1. NO estoy en absoluto de acuerdo	2. NO estoy de acuerdo	4. Estoy de acuerdo	2. NO estoy de acuerdo	2. NO estoy de acuerdo	5. Estoy totalmente de acuerdo	4. Estoy de acuerdo	2. NO estoy de acuerdo	2. NO estoy de acuerdo	2. NO estoy de acuerdo	4. Estoy de acuerdo	1. NO estoy en absoluto de acuerdo	2. NO estoy de acuerdo	2. NO estoy de acuerdo	2. NO estoy de acuerdo	2. NO estoy de acuerdo	4. Estoy de acuerdo	5. Estoy totalmente de acuerdo	4. Estoy de acuerdo	4. Estoy de acuerdo	4. Estoy de acuerdo	2. NO estoy de acuerdo	4. Estoy de acuerdo	4. Estoy de acuerdo	2. NO estoy de acuerdo	2. NO estoy de acuerdo	2. NO estoy de acuerdo	2. NO estoy de acuerdo	4. Estoy de acuerdo	4. Estoy de acuerdo	2. NO estoy de acuerdo	4. Estoy de acuerdo	4. Estoy de acuerdo	4. Estoy de acuerdo	2. NO estoy de acuerdo	2. NO estoy de acuerdo	4. Estoy de acuerdo	2. NO estoy de acuerdo	2. NO estoy de acuerdo	4. Estoy de acuerdo
PAC33	4. Estoy de acuerdo	4. Estoy de acuerdo	4. Estoy de acuerdo	2. NO estoy de acuerdo	2. NO estoy de acuerdo	2. NO estoy de acuerdo	4. Estoy de acuerdo	2. NO estoy de acuerdo	2. NO estoy de acuerdo	2. NO estoy de acuerdo	2. NO estoy de acuerdo	4. Estoy de acuerdo	4. Estoy de acuerdo	2. NO estoy de acuerdo	2. NO estoy de acuerdo	2. NO estoy de acuerdo	2. NO estoy de acuerdo	2. NO estoy de acuerdo	2. NO estoy de acuerdo	2. NO estoy de acuerdo	2. NO estoy de acuerdo	2. NO estoy de acuerdo	2. NO estoy de acuerdo	4. Estoy de acuerdo	4. Estoy de acuerdo	4. Estoy de acuerdo	4. Estoy de acuerdo	4. Estoy de acuerdo	2. NO estoy de acuerdo	2. NO estoy de acuerdo	4. Estoy de acuerdo	4. Estoy de acuerdo	4. Estoy de acuerdo	2. NO estoy de acuerdo	2. NO estoy de acuerdo	4. Estoy de acuerdo	2. NO estoy de acuerdo	4. Estoy de acuerdo	4. Estoy de acuerdo	4. Estoy de acuerdo	2. NO estoy de acuerdo	2. NO estoy de acuerdo	2. NO estoy de acuerdo	4. Estoy de acuerdo	2. NO estoy de acuerdo	4. Estoy de acuerdo	2. NO estoy de acuerdo
PAC34	5. Estoy totalmente de acuerdo	5. Estoy totalmente de acuerdo	5. Estoy totalmente de acuerdo	5. Estoy totalmente de acuerdo	5. Estoy totalmente de acuerdo	4. Estoy de acuerdo	5. Estoy totalmente de acuerdo	1. NO estoy en absoluto de acuerdo	4. Estoy de acuerdo	5. Estoy totalmente de acuerdo	1. NO estoy en absoluto de acuerdo	4. Estoy de acuerdo	1. NO estoy en absoluto de acuerdo	2. NO estoy de acuerdo	5. Estoy totalmente de acuerdo	2. NO estoy de acuerdo	4. Estoy de acuerdo	5. Estoy totalmente de acuerdo	4. Estoy de acuerdo	4. Estoy de acuerdo	4. Estoy de acuerdo	4. Estoy de acuerdo	4. Estoy de acuerdo	5. Estoy totalmente de acuerdo	5. Estoy totalmente de acuerdo	5. Estoy totalmente de acuerdo	5. Estoy totalmente de acuerdo	4. Estoy de acuerdo	4. Estoy de acuerdo	5. Estoy totalmente de acuerdo	3. Me es indiferente	5. Estoy totalmente de acuerdo	2. NO estoy de acuerdo	5. Estoy totalmente de acuerdo	1. NO estoy en absoluto de acuerdo	5. Estoy totalmente de acuerdo	2. NO estoy de acuerdo	5. Estoy totalmente de acuerdo	5. Estoy totalmente de acuerdo	4. Estoy de acuerdo	3. Me es indiferente	1. NO estoy en absoluto de acuerdo	1. NO estoy en absoluto de acuerdo	5. Estoy totalmente de acuerdo	2. NO estoy de acuerdo	2. NO estoy de acuerdo	5. Estoy totalmente de acuerdo
PAC35	4. Estoy de acuerdo	5. Estoy totalmente de acuerdo	4. Estoy de acuerdo	3. Me es indiferente	4. Estoy de acuerdo	4. Estoy de acuerdo	5. Estoy totalmente de acuerdo	2. NO estoy de acuerdo	4. Estoy de acuerdo	4. Estoy de acuerdo	2. NO estoy de acuerdo	3. Me es indiferente	4. Estoy de acuerdo	3. Me es indiferente	4. Estoy de acuerdo	2. NO estoy de acuerdo	4. Estoy de acuerdo	4. Estoy de acuerdo	4. Estoy de acuerdo	3. Me es indiferente	4. Estoy de acuerdo	4. Estoy de acuerdo	2. NO estoy de acuerdo	4. Estoy de acuerdo	4. Estoy de acuerdo	4. Estoy de acuerdo	4. Estoy de acuerdo	4. Estoy de acuerdo	2. NO estoy de acuerdo	4. Estoy de acuerdo	4. Estoy de acuerdo	4. Estoy de acuerdo	4. Estoy de acuerdo	2. NO estoy de acuerdo	2. NO estoy de acuerdo	4. Estoy de acuerdo	3. Me es indiferente	4. Estoy de acuerdo	4. Estoy de acuerdo	2. NO estoy de acuerdo	2. NO estoy de acuerdo	2. NO estoy de acuerdo	4. Estoy de acuerdo	4. Estoy de acuerdo	3. Me es indiferente	4. Estoy de acuerdo	4. Estoy de acuerdo
PAC36	4. Estoy de acuerdo	4. Estoy de acuerdo	5. Estoy totalmente de acuerdo	4. Estoy de acuerdo	4. Estoy de acuerdo	4. Estoy de acuerdo	4. Estoy de acuerdo	5. Estoy totalmente de acuerdo	5. Estoy totalmente de acuerdo	5. Estoy totalmente de acuerdo	4. Estoy de acuerdo	4. Estoy de acuerdo	2. NO estoy de acuerdo	4. Estoy de acuerdo	1. NO estoy en absoluto de acuerdo	2. NO estoy de acuerdo	4. Estoy de acuerdo	5. Estoy totalmente de acuerdo	5. Estoy totalmente de acuerdo	5. Estoy totalmente de acuerdo	4. Estoy de acuerdo	4. Estoy de acuerdo	4. Estoy de acuerdo	4. Estoy de acuerdo	5. Estoy totalmente de acuerdo	5. Estoy totalmente de acuerdo	5. Estoy totalmente de acuerdo	5. Estoy totalmente de acuerdo	4. Estoy de acuerdo	4. Estoy de acuerdo	2. NO estoy de acuerdo	4. Estoy de acuerdo	4. Estoy de acuerdo	4. Estoy de acuerdo	4. Estoy de acuerdo	4. Estoy de acuerdo	4. Estoy de acuerdo	5. Estoy totalmente de acuerdo	4. Estoy de acuerdo	2. NO estoy de acuerdo	5. Estoy totalmente de acuerdo	2. NO estoy de acuerdo	4. Estoy de acuerdo	4. Estoy de acuerdo	4. Estoy de acuerdo	4. Estoy de acuerdo	5. Estoy totalmente de acuerdo
PAC37	4. Estoy de acuerdo	4. Estoy de acuerdo	4. Estoy de acuerdo	4. Estoy de acuerdo	4. Estoy de acuerdo	2. NO estoy de acuerdo	4. Estoy de acuerdo	1. NO estoy en absoluto de acuerdo	1. NO estoy en absoluto de acuerdo	5. Estoy totalmente de acuerdo	5. Estoy totalmente de acuerdo	4. Estoy de acuerdo	4. Estoy de acuerdo	2. NO estoy de acuerdo	4. Estoy de acuerdo	4. Estoy de acuerdo	4. Estoy de acuerdo	5. Estoy totalmente de acuerdo	2. NO estoy de acuerdo	2. NO estoy de acuerdo	2. NO estoy de acuerdo	4. Estoy de acuerdo	2. NO estoy de acuerdo	2. NO estoy de acuerdo	5. Estoy totalmente de acuerdo	5. Estoy totalmente de acuerdo	5. Estoy totalmente de acuerdo	4. Estoy de acuerdo	4. Estoy de acuerdo	2. NO estoy de acuerdo	4. Estoy de acuerdo	2. NO estoy de acuerdo	5. Estoy totalmente de acuerdo	4. Estoy de acuerdo	4. Estoy de acuerdo	4. Estoy de acuerdo	2. NO estoy de acuerdo	4. Estoy de acuerdo	2. NO estoy de acuerdo	4. Estoy de acuerdo	4. Estoy de acuerdo	2. NO estoy de acuerdo	2. NO estoy de acuerdo	4. Estoy de acuerdo	2. NO estoy de acuerdo	2. NO estoy de acuerdo	5. Estoy totalmente de acuerdo
PAC38	4. Estoy de acuerdo	4. Estoy de acuerdo	5. Estoy totalmente de acuerdo	4. Estoy de acuerdo	4. Estoy de acuerdo	5. Estoy totalmente de acuerdo	4. Estoy de acuerdo	2. NO estoy de acuerdo	4. Estoy de acuerdo	4. Estoy de acuerdo	4. Estoy de acuerdo	3. Me es indiferente	2. NO estoy de acuerdo	4. Estoy de acuerdo	2. NO estoy de acuerdo	2. NO estoy de acuerdo	2. NO estoy de acuerdo	2. NO estoy de acuerdo	3. Me es indiferente	3. Me es indiferente	2. NO estoy de acuerdo	3. Me es indiferente	3. Me es indiferente	5. Estoy totalmente de acuerdo	4. Estoy de acuerdo	4. Estoy de acuerdo	4. Estoy de acuerdo	4. Estoy de acuerdo	4. Estoy de acuerdo	4. Estoy de acuerdo	4. Estoy de acuerdo	4. Estoy de acuerdo	5. Estoy totalmente de acuerdo	4. Estoy de acuerdo	3. Me es indiferente	4. Estoy de acuerdo	4. Estoy de acuerdo	4. Estoy de acuerdo	4. Estoy de acuerdo	4. Estoy de acuerdo	2. NO estoy de acuerdo	2. NO estoy de acuerdo	2. NO estoy de acuerdo	5. Estoy totalmente de acuerdo	3. Me es indiferente	2. NO estoy de acuerdo	4. Estoy de acuerdo
PAC39	2. NO estoy de acuerdo	5. Estoy totalmente de acuerdo	4. Estoy de acuerdo	2. NO estoy de acuerdo	3. Me es indiferente	4. Estoy de acuerdo	4. Estoy de acuerdo	2. NO estoy de acuerdo	4. Estoy de acuerdo	4. Estoy de acuerdo	2. NO estoy de acuerdo	4. Estoy de acuerdo	3. Me es indiferente	4. Estoy de acuerdo	4. Estoy de acuerdo	4. Estoy de acuerdo	3. Me es indiferente	2. NO estoy de acuerdo	4. Estoy de acuerdo	4. Estoy de acuerdo	2. NO estoy de acuerdo	4. Estoy de acuerdo	3. Me es indiferente	4. Estoy de acuerdo	4. Estoy de acuerdo	4. Estoy de acuerdo	4. Estoy de acuerdo	4. Estoy de acuerdo	4. Estoy de acuerdo	4. Estoy de acuerdo	4. Estoy de acuerdo	4. Estoy de acuerdo	4. Estoy de acuerdo	4. Estoy de acuerdo	3. Me es indiferente	4. Estoy de acuerdo	4. Estoy de acuerdo	4. Estoy de acuerdo	4. Estoy de acuerdo	4. Estoy de acuerdo	4. Estoy de acuerdo	3. Me es indiferente	4. Estoy de acuerdo	4. Estoy de acuerdo	4. Estoy de acuerdo	4. Estoy de acuerdo	3. Me es indiferente
PAC40	5. Estoy totalmente de acuerdo	5. Estoy totalmente de acuerdo	5. Estoy totalmente de acuerdo	5. Estoy totalmente de acuerdo	5. Estoy totalmente de acuerdo	5. Estoy totalmente de acuerdo	5. Estoy totalmente de acuerdo	5. Estoy totalmente de acuerdo	5. Estoy totalmente de acuerdo	4. Estoy de acuerdo	4. Estoy de acuerdo	5. Estoy totalmente de acuerdo	4. Estoy de acuerdo	4. Estoy de acuerdo	2. NO estoy de acuerdo	2. NO estoy de acuerdo	4. Estoy de acuerdo	4. Estoy de acuerdo	4. Estoy de acuerdo	4. Estoy de acuerdo	4. Estoy de acuerdo	4. Estoy de acuerdo	4. Estoy de acuerdo	5. Estoy totalmente de acuerdo	5. Estoy totalmente de acuerdo	4. Estoy de acuerdo	4. Estoy de acuerdo	4. Estoy de acuerdo	4. Estoy de acuerdo	4. Estoy de acuerdo	4. Estoy de acuerdo	4. Estoy de acuerdo	5. Estoy totalmente de acuerdo	4. Estoy de acuerdo	4. Estoy de acuerdo	4. Estoy de acuerdo	4. Estoy de acuerdo	5. Estoy totalmente de acuerdo	5. Estoy totalmente de acuerdo	4. Estoy de acuerdo	4. Estoy de acuerdo	4. Estoy de acuerdo	4. Estoy de acuerdo	5. Estoy totalmente de acuerdo	4. Estoy de acuerdo	4. Estoy de acuerdo	5. Estoy totalmente de acuerdo
PAC41	4. Estoy de acuerdo	4. Estoy de acuerdo	4. Estoy de acuerdo	4. Estoy de acuerdo	3. Me es indiferente	4. Estoy de acuerdo	4. Estoy de acuerdo	1. NO estoy en absoluto de acuerdo	4. Estoy de acuerdo	4. Estoy de acuerdo	2. NO estoy de acuerdo	4. Estoy de acuerdo	4. Estoy de acuerdo	4. Estoy de acuerdo	4. Estoy de acuerdo	2. NO estoy de acuerdo	2. NO estoy de acuerdo	4. Estoy de acuerdo	2. NO estoy de acuerdo	4. Estoy de acuerdo	4. Estoy de acuerdo	4. Estoy de acuerdo	4. Estoy de acuerdo	4. Estoy de acuerdo	4. Estoy de acuerdo	4. Estoy de acuerdo	4. Estoy de acuerdo	4. Estoy de acuerdo	4. Estoy de acuerdo	4. Estoy de acuerdo	4. Estoy de acuerdo	4. Estoy de acuerdo	4. Estoy de acuerdo	4. Estoy de acuerdo	2. NO estoy de acuerdo	4. Estoy de acuerdo	4. Estoy de acuerdo	4. Estoy de acuerdo	4. Estoy de acuerdo	4. Estoy de acuerdo	2. NO estoy de acuerdo	4. Estoy de acuerdo	4. Estoy de acuerdo	4. Estoy de acuerdo	2. NO estoy de acuerdo	2. NO estoy de acuerdo	4. Estoy de acuerdo
PAC42	4. Estoy de acuerdo	2. NO estoy de acuerdo	5. Estoy totalmente de acuerdo	5. Estoy totalmente de acuerdo	4. Estoy de acuerdo	4. Estoy de acuerdo	4. Estoy de acuerdo	1. NO estoy en absoluto de acuerdo	4. Estoy de acuerdo	5. Estoy totalmente de acuerdo	4. Estoy de acuerdo	4. Estoy de acuerdo	2. NO estoy de acuerdo	4. Estoy de acuerdo	2. NO estoy de acuerdo	4. Estoy de acuerdo	4. Estoy de acuerdo	5. Estoy totalmente de acuerdo	4. Estoy de acuerdo	4. Estoy de acuerdo	4. Estoy de acuerdo	5. Estoy totalmente de acuerdo	4. Estoy de acuerdo	4. Estoy de acuerdo	5. Estoy totalmente de acuerdo	4. Estoy de acuerdo	4. Estoy de acuerdo	5. Estoy totalmente de acuerdo	4. Estoy de acuerdo	4. Estoy de acuerdo	4. Estoy de acuerdo	5. Estoy totalmente de acuerdo	4. Estoy de acuerdo	4. Estoy de acuerdo	4. Estoy de acuerdo	5. Estoy totalmente de acuerdo	4. Estoy de acuerdo	5. Estoy totalmente de acuerdo	4. Estoy de acuerdo	2. NO estoy de acuerdo	4. Estoy de acuerdo	4. Estoy de acuerdo	4. Estoy de acuerdo	5. Estoy totalmente de acuerdo	4. Estoy de acuerdo	4. Estoy de acuerdo	5. Estoy totalmente de acuerdo
PAC43	4. Estoy de acuerdo	4. Estoy de acuerdo	5. Estoy totalmente de acuerdo	5. Estoy totalmente de acuerdo	4. Estoy de acuerdo	5. Estoy totalmente de acuerdo	4. Estoy de acuerdo	4. Estoy de acuerdo	4. Estoy de acuerdo	4. Estoy de acuerdo	3. Me es indiferente	5. Estoy totalmente de acuerdo	4. Estoy de acuerdo	4. Estoy de acuerdo	5. Estoy totalmente de acuerdo	3. Me es indiferente	5. Estoy totalmente de acuerdo	4. Estoy de acuerdo	4. Estoy de acuerdo	4. Estoy de acuerdo	4. Estoy de acuerdo	4. Estoy de acuerdo	4. Estoy de acuerdo	5. Estoy totalmente de acuerdo	5. Estoy totalmente de acuerdo	5. Estoy totalmente de acuerdo	5. Estoy totalmente de acuerdo	4. Estoy de acuerdo	4. Estoy de acuerdo	5. Estoy totalmente de acuerdo	4. Estoy de acuerdo	4. Estoy de acuerdo	5. Estoy totalmente de acuerdo	5. Estoy totalmente de acuerdo	4. Estoy de acuerdo	5. Estoy totalmente de acuerdo	4. Estoy de acuerdo	4. Estoy de acuerdo	5. Estoy totalmente de acuerdo	5. Estoy totalmente de acuerdo	5. Estoy totalmente de acuerdo	3. Me es indiferente	5. Estoy totalmente de acuerdo	5. Estoy totalmente de acuerdo	5. Estoy totalmente de acuerdo	5. Estoy totalmente de acuerdo	5. Estoy totalmente de acuerdo
PAC44	3. Me es indiferente	4. Estoy de acuerdo	4. Estoy de acuerdo	4. Estoy de acuerdo	4. Estoy de acuerdo	4. Estoy de acuerdo	4. Estoy de acuerdo	1. NO estoy en absoluto de acuerdo	3. Me es indiferente	3. Me es indiferente	1. NO estoy en absoluto de acuerdo	3. Me es indiferente	3. Me es indiferente	1. NO estoy en absoluto de acuerdo	1. NO estoy en absoluto de acuerdo	1. NO estoy en absoluto de acuerdo	3. Me es indiferente	3. Me es indiferente	3. Me es indiferente	3. Me es indiferente	4. Estoy de acuerdo	1. NO estoy en absoluto de acuerdo	3. Me es indiferente	5. Estoy totalmente de acuerdo	3. Me es indiferente	4. Estoy de acuerdo	3. Me es indiferente	3. Me es indiferente	4. Estoy de acuerdo	4. Estoy de acuerdo	3. Me es indiferente	3. Me es indiferente	1. NO estoy en absoluto de acuerdo	3. Me es indiferente	1. NO estoy en absoluto de acuerdo	3. Me es indiferente	3. Me es indiferente	4. Estoy de acuerdo	3. Me es indiferente	2. NO estoy de acuerdo	4. Estoy de acuerdo	1. NO estoy en absoluto de acuerdo	3. Me es indiferente	4. Estoy de acuerdo	3. Me es indiferente	3. Me es indiferente	4. Estoy de acuerdo
PAC45	2. NO estoy de acuerdo	4. Estoy de acuerdo	2. NO estoy de acuerdo	1. NO estoy en absoluto de acuerdo	5. Estoy totalmente de acuerdo	2. NO estoy de acuerdo	3. Me es indiferente	1. NO estoy en absoluto de acuerdo	2. NO estoy de acuerdo	4. Estoy de acuerdo	4. Estoy de acuerdo	2. NO estoy de acuerdo	4. Estoy de acuerdo	2. NO estoy de acuerdo	4. Estoy de acuerdo	2. NO estoy de acuerdo	1. NO estoy en absoluto de acuerdo	2. NO estoy de acuerdo	2. NO estoy de acuerdo	2. NO estoy de acuerdo	2. NO estoy de acuerdo	2. NO estoy de acuerdo	1. NO estoy en absoluto de acuerdo	4. Estoy de acuerdo	5. Estoy totalmente de acuerdo	4. Estoy de acuerdo	4. Estoy de acuerdo	2. NO estoy de acuerdo	2. NO estoy de acuerdo	2. NO estoy de acuerdo	5. Estoy totalmente de acuerdo	2. NO estoy de acuerdo	5. Estoy totalmente de acuerdo	2. NO estoy de acuerdo	2. NO estoy de acuerdo	4. Estoy de acuerdo	2. NO estoy de acuerdo	4. Estoy de acuerdo	2. NO estoy de acuerdo	2. NO estoy de acuerdo	4. Estoy de acuerdo	2. NO estoy de acuerdo	1. NO estoy en absoluto de acuerdo	5. Estoy totalmente de acuerdo	2. NO estoy de acuerdo	1. NO estoy en absoluto de acuerdo	4. Estoy de acuerdo
PAC46	3. Me es indiferente	4. Estoy de acuerdo	4. Estoy de acuerdo	2. NO estoy de acuerdo	4. Estoy de acuerdo	4. Estoy de acuerdo	2. NO estoy de acuerdo	2. NO estoy de acuerdo	2. NO estoy de acuerdo	2. NO estoy de acuerdo	2. NO estoy de acuerdo	4. Estoy de acuerdo	4. Estoy de acuerdo	4. Estoy de acuerdo	2. NO estoy de acuerdo	2. NO estoy de acuerdo	4. Estoy de acuerdo	4. Estoy de acuerdo	2. NO estoy de acuerdo	2. NO estoy de acuerdo	4. Estoy de acuerdo	2. NO estoy de acuerdo	2. NO estoy de acuerdo	2. NO estoy de acuerdo	4. Estoy de acuerdo	2. NO estoy de acuerdo	4. Estoy de acuerdo	4. Estoy de acuerdo	2. NO estoy de acuerdo	2. NO estoy de acuerdo	4. Estoy de acuerdo	4. Estoy de acuerdo	4. Estoy de acuerdo	2. NO estoy de acuerdo	2. NO estoy de acuerdo	4. Estoy de acuerdo	2. NO estoy de acuerdo	2. NO estoy de acuerdo	2. NO estoy de acuerdo	2. NO estoy de acuerdo	2. NO estoy de acuerdo	2. NO estoy de acuerdo	2. NO estoy de acuerdo	2. NO estoy de acuerdo	2. NO estoy de acuerdo	4. Estoy de acuerdo	2. NO estoy de acuerdo
PAC47	4. Estoy de acuerdo	4. Estoy de acuerdo	5. Estoy totalmente de acuerdo	4. Estoy de acuerdo	4. Estoy de acuerdo	2. NO estoy de acuerdo	2. NO estoy de acuerdo	2. NO estoy de acuerdo	4. Estoy de acuerdo	4. Estoy de acuerdo	4. Estoy de acuerdo	4. Estoy de acuerdo	4. Estoy de acuerdo	4. Estoy de acuerdo	2. NO estoy de acuerdo	2. NO estoy de acuerdo	4. Estoy de acuerdo	4. Estoy de acuerdo	2. NO estoy de acuerdo	4. Estoy de acuerdo	2. NO estoy de acuerdo	4. Estoy de acuerdo	2. NO estoy de acuerdo	2. NO estoy de acuerdo	4. Estoy de acuerdo	4. Estoy de acuerdo	4. Estoy de acuerdo	4. Estoy de acuerdo	4. Estoy de acuerdo	4. Estoy de acuerdo	4. Estoy de acuerdo	5. Estoy totalmente de acuerdo	5. Estoy totalmente de acuerdo	4. Estoy de acuerdo	2. NO estoy de acuerdo	5. Estoy totalmente de acuerdo	2. NO estoy de acuerdo	5. Estoy totalmente de acuerdo	4. Estoy de acuerdo	1. NO estoy en absoluto de acuerdo	4. Estoy de acuerdo	2. NO estoy de acuerdo	2. NO estoy de acuerdo	5. Estoy totalmente de acuerdo	2. NO estoy de acuerdo	2. NO estoy de acuerdo	5. Estoy totalmente de acuerdo
PAC48	2. NO estoy de acuerdo	2. NO estoy de acuerdo	4. Estoy de acuerdo	2. NO estoy de acuerdo	4. Estoy de acuerdo	2. NO estoy de acuerdo	2. NO estoy de acuerdo	2. NO estoy de acuerdo	2. NO estoy de acuerdo	2. NO estoy de acuerdo	2. NO estoy de acuerdo	4. Estoy de acuerdo	4. Estoy de acuerdo	2. NO estoy de acuerdo	4. Estoy de acuerdo	2. NO estoy de acuerdo	2. NO estoy de acuerdo	2. NO estoy de acuerdo	2. NO estoy de acuerdo	2. NO estoy de acuerdo	2. NO estoy de acuerdo	2. NO estoy de acuerdo	2. NO estoy de acuerdo	4. Estoy de acuerdo	4. Estoy de acuerdo	3. Me es indiferente	2. NO estoy de acuerdo	2. NO estoy de acuerdo	2. NO estoy de acuerdo	2. NO estoy de acuerdo	4. Estoy de acuerdo	4. Estoy de acuerdo	4. Estoy de acuerdo	3. Me es indiferente	2. NO estoy de acuerdo	2. NO estoy de acuerdo	2. NO estoy de acuerdo	3. Me es indiferente	2. NO estoy de acuerdo	2. NO estoy de acuerdo	2. NO estoy de acuerdo	2. NO estoy de acuerdo	2. NO estoy de acuerdo	4. Estoy de acuerdo	2. NO estoy de acuerdo	2. NO estoy de acuerdo	3. Me es indiferente
PAC49	2. NO estoy de acuerdo	4. Estoy de acuerdo	5. Estoy totalmente de acuerdo	5. Estoy totalmente de acuerdo	4. Estoy de acuerdo	4. Estoy de acuerdo	4. Estoy de acuerdo	2. NO estoy de acuerdo	4. Estoy de acuerdo	4. Estoy de acuerdo	2. NO estoy de acuerdo	4. Estoy de acuerdo	2. NO estoy de acuerdo	4. Estoy de acuerdo	2. NO estoy de acuerdo	2. NO estoy de acuerdo	4. Estoy de acuerdo	5. Estoy totalmente de acuerdo	4. Estoy de acuerdo	4. Estoy de acuerdo	2. NO estoy de acuerdo	4. Estoy de acuerdo	4. Estoy de acuerdo	4. Estoy de acuerdo	4. Estoy de acuerdo	4. Estoy de acuerdo	4. Estoy de acuerdo	4. Estoy de acuerdo	4. Estoy de acuerdo	4. Estoy de acuerdo	4. Estoy de acuerdo	4. Estoy de acuerdo	4. Estoy de acuerdo	4. Estoy de acuerdo	2. NO estoy de acuerdo	4. Estoy de acuerdo	4. Estoy de acuerdo	4. Estoy de acuerdo	4. Estoy de acuerdo	4. Estoy de acuerdo	4. Estoy de acuerdo	2. NO estoy de acuerdo	2. NO estoy de acuerdo	4. Estoy de acuerdo	4. Estoy de acuerdo	4. Estoy de acuerdo	4. Estoy de acuerdo
PAC50	4. Estoy de acuerdo	4. Estoy de acuerdo	5. Estoy totalmente de acuerdo	4. Estoy de acuerdo	4. Estoy de acuerdo	4. Estoy de acuerdo	4. Estoy de acuerdo	2. NO estoy de acuerdo	4. Estoy de acuerdo	4. Estoy de acuerdo	2. NO estoy de acuerdo	4. Estoy de acuerdo	2. NO estoy de acuerdo	4. Estoy de acuerdo	4. Estoy de acuerdo	4. Estoy de acuerdo	4. Estoy de acuerdo	4. Estoy de acuerdo	4. Estoy de acuerdo	5. Estoy totalmente de acuerdo	5. Estoy totalmente de acuerdo	4. Estoy de acuerdo	4. Estoy de acuerdo	4. Estoy de acuerdo	4. Estoy de acuerdo	5. Estoy totalmente de acuerdo	4. Estoy de acuerdo	4. Estoy de acuerdo	5. Estoy totalmente de acuerdo	5. Estoy totalmente de acuerdo	2. NO estoy de acuerdo	2. NO estoy de acuerdo	4. Estoy de acuerdo	4. Estoy de acuerdo	4. Estoy de acuerdo	5. Estoy totalmente de acuerdo	4. Estoy de acuerdo	5. Estoy totalmente de acuerdo	4. Estoy de acuerdo	2. NO estoy de acuerdo	4. Estoy de acuerdo	4. Estoy de acuerdo	2. NO estoy de acuerdo	3. Me es indiferente	2. NO estoy de acuerdo	4. Estoy de acuerdo	5. Estoy totalmente de acuerdo
PAC51	5. Estoy totalmente de acuerdo	5. Estoy totalmente de acuerdo	5. Estoy totalmente de acuerdo	5. Estoy totalmente de acuerdo	5. Estoy totalmente de acuerdo	5. Estoy totalmente de acuerdo	5. Estoy totalmente de acuerdo	1. NO estoy en absoluto de acuerdo	5. Estoy totalmente de acuerdo	5. Estoy totalmente de acuerdo	5. Estoy totalmente de acuerdo	5. Estoy totalmente de acuerdo	1. NO estoy en absoluto de acuerdo	5. Estoy totalmente de acuerdo	1. NO estoy en absoluto de acuerdo	5. Estoy totalmente de acuerdo	5. Estoy totalmente de acuerdo	5. Estoy totalmente de acuerdo	5. Estoy totalmente de acuerdo	5. Estoy totalmente de acuerdo	5. Estoy totalmente de acuerdo	5. Estoy totalmente de acuerdo	5. Estoy totalmente de acuerdo	5. Estoy totalmente de acuerdo	5. Estoy totalmente de acuerdo	5. Estoy totalmente de acuerdo	5. Estoy totalmente de acuerdo	5. Estoy totalmente de acuerdo	5. Estoy totalmente de acuerdo	5. Estoy totalmente de acuerdo	1. NO estoy en absoluto de acuerdo	1. NO estoy en absoluto de acuerdo	5. Estoy totalmente de acuerdo	5. Estoy totalmente de acuerdo	5. Estoy totalmente de acuerdo	5. Estoy totalmente de acuerdo	5. Estoy totalmente de acuerdo	5. Estoy totalmente de acuerdo	5. Estoy totalmente de acuerdo	2. NO estoy de acuerdo	4. Estoy de acuerdo	2. NO estoy de acuerdo	5. Estoy totalmente de acuerdo	2. NO estoy de acuerdo	5. Estoy totalmente de acuerdo	5. Estoy totalmente de acuerdo	5. Estoy totalmente de acuerdo
PAC52	4. Estoy de acuerdo	4. Estoy de acuerdo	4. Estoy de acuerdo	2. NO estoy de acuerdo	2. NO estoy de acuerdo	2. NO estoy de acuerdo	3. Me es indiferente	2. NO estoy de acuerdo	4. Estoy de acuerdo	4. Estoy de acuerdo	3. Me es indiferente	3. Me es indiferente	3. Me es indiferente	4. Estoy de acuerdo	3. Me es indiferente	1. NO estoy en absoluto de acuerdo	2. NO estoy de acuerdo	2. NO estoy de acuerdo	2. NO estoy de acuerdo	4. Estoy de acuerdo	3. Me es indiferente	2. NO estoy de acuerdo	4. Estoy de acuerdo	4. Estoy de acuerdo	4. Estoy de acuerdo	4. Estoy de acuerdo	4. Estoy de acuerdo	4. Estoy de acuerdo	2. NO estoy de acuerdo	4. Estoy de acuerdo	4. Estoy de acuerdo	4. Estoy de acuerdo	4. Estoy de acuerdo	4. Estoy de acuerdo	2. NO estoy de acuerdo	4. Estoy de acuerdo	3. Me es indiferente	2. NO estoy de acuerdo	4. Estoy de acuerdo	2. NO estoy de acuerdo	4. Estoy de acuerdo	2. NO estoy de acuerdo	3. Me es indiferente	3. Me es indiferente	3. Me es indiferente	4. Estoy de acuerdo	4. Estoy de acuerdo
PAC53	5. Estoy totalmente de acuerdo	5. Estoy totalmente de acuerdo	5. Estoy totalmente de acuerdo	4. Estoy de acuerdo	5. Estoy totalmente de acuerdo	5. Estoy totalmente de acuerdo	5. Estoy totalmente de acuerdo	1. NO estoy en absoluto de acuerdo	5. Estoy totalmente de acuerdo	5. Estoy totalmente de acuerdo	1. NO estoy en absoluto de acuerdo	4. Estoy de acuerdo	5. Estoy totalmente de acuerdo	4. Estoy de acuerdo	1. NO estoy en absoluto de acuerdo	1. NO estoy en absoluto de acuerdo	5. Estoy totalmente de acuerdo	5. Estoy totalmente de acuerdo	1. NO estoy en absoluto de acuerdo	1. NO estoy en absoluto de acuerdo	5. Estoy totalmente de acuerdo	5. Estoy totalmente de acuerdo	4. Estoy de acuerdo	4. Estoy de acuerdo	5. Estoy totalmente de acuerdo	4. Estoy de acuerdo	5. Estoy totalmente de acuerdo	5. Estoy totalmente de acuerdo	4. Estoy de acuerdo	5. Estoy totalmente de acuerdo	5. Estoy totalmente de acuerdo	4. Estoy de acuerdo	5. Estoy totalmente de acuerdo	4. Estoy de acuerdo	4. Estoy de acuerdo	5. Estoy totalmente de acuerdo	4. Estoy de acuerdo	4. Estoy de acuerdo	5. Estoy totalmente de acuerdo	4. Estoy de acuerdo	5. Estoy totalmente de acuerdo	1. NO estoy en absoluto de acuerdo	4. Estoy de acuerdo	5. Estoy totalmente de acuerdo	4. Estoy de acuerdo	5. Estoy totalmente de acuerdo	5. Estoy totalmente de acuerdo
PAC54	4. Estoy de acuerdo	3. Me es indiferente	5. Estoy totalmente de acuerdo	3. Me es indiferente	4. Estoy de acuerdo	5. Estoy totalmente de acuerdo	3. Me es indiferente	5. Estoy totalmente de acuerdo	5. Estoy totalmente de acuerdo	5. Estoy totalmente de acuerdo	1. NO estoy en absoluto de acuerdo	3. Me es indiferente	1. NO estoy en absoluto de acuerdo	5. Estoy totalmente de acuerdo	1. NO estoy en absoluto de acuerdo	1. NO estoy en absoluto de acuerdo	5. Estoy totalmente de acuerdo	4. Estoy de acuerdo	4. Estoy de acuerdo	4. Estoy de acuerdo	4. Estoy de acuerdo	4. Estoy de acuerdo	4. Estoy de acuerdo	3. Me es indiferente	5. Estoy totalmente de acuerdo	5. Estoy totalmente de acuerdo	4. Estoy de acuerdo	4. Estoy de acuerdo	2. NO estoy de acuerdo	4. Estoy de acuerdo	4. Estoy de acuerdo	4. Estoy de acuerdo	1. NO estoy en absoluto de acuerdo	4. Estoy de acuerdo	2. NO estoy de acuerdo	4. Estoy de acuerdo	5. Estoy totalmente de acuerdo	4. Estoy de acuerdo	4. Estoy de acuerdo	1. NO estoy en absoluto de acuerdo	4. Estoy de acuerdo	2. NO estoy de acuerdo	4. Estoy de acuerdo	5. Estoy totalmente de acuerdo	4. Estoy de acuerdo	4. Estoy de acuerdo	5. Estoy totalmente de acuerdo
PAC55	2. NO estoy de acuerdo	5. Estoy totalmente de acuerdo	4. Estoy de acuerdo	4. Estoy de acuerdo	4. Estoy de acuerdo	4. Estoy de acuerdo	2. NO estoy de acuerdo	1. NO estoy en absoluto de acuerdo	4. Estoy de acuerdo	2. NO estoy de acuerdo	4. Estoy de acuerdo	4. Estoy de acuerdo	2. NO estoy de acuerdo	2. NO estoy de acuerdo	2. NO estoy de acuerdo	4. Estoy de acuerdo	4. Estoy de acuerdo	4. Estoy de acuerdo	4. Estoy de acuerdo	2. NO estoy de acuerdo	2. NO estoy de acuerdo	4. Estoy de acuerdo	4. Estoy de acuerdo	4. Estoy de acuerdo	4. Estoy de acuerdo	4. Estoy de acuerdo	4. Estoy de acuerdo	2. NO estoy de acuerdo	2. NO estoy de acuerdo	4. Estoy de acuerdo	4. Estoy de acuerdo	4. Estoy de acuerdo	4. Estoy de acuerdo	2. NO estoy de acuerdo	4. Estoy de acuerdo	5. Estoy totalmente de acuerdo	4. Estoy de acuerdo	4. Estoy de acuerdo	4. Estoy de acuerdo	4. Estoy de acuerdo	2. NO estoy de acuerdo	4. Estoy de acuerdo	4. Estoy de acuerdo	5. Estoy totalmente de acuerdo	4. Estoy de acuerdo	4. Estoy de acuerdo	4. Estoy de acuerdo
PAC56	4. Estoy de acuerdo	4. Estoy de acuerdo	4. Estoy de acuerdo	4. Estoy de acuerdo	4. Estoy de acuerdo	4. Estoy de acuerdo	4. Estoy de acuerdo	2. NO estoy de acuerdo	2. NO estoy de acuerdo	2. NO estoy de acuerdo	4. Estoy de acuerdo	4. Estoy de acuerdo	4. Estoy de acuerdo	4. Estoy de acuerdo	4. Estoy de acuerdo	4. Estoy de acuerdo	4. Estoy de acuerdo	4. Estoy de acuerdo	2. NO estoy de acuerdo	2. NO estoy de acuerdo	4. Estoy de acuerdo	4. Estoy de acuerdo	4. Estoy de acuerdo	4. Estoy de acuerdo	4. Estoy de acuerdo	4. Estoy de acuerdo	4. Estoy de acuerdo	4. Estoy de acuerdo	2. NO estoy de acuerdo	4. Estoy de acuerdo	4. Estoy de acuerdo	4. Estoy de acuerdo	4. Estoy de acuerdo	4. Estoy de acuerdo	4. Estoy de acuerdo	4. Estoy de acuerdo	4. Estoy de acuerdo	4. Estoy de acuerdo	4. Estoy de acuerdo	2. NO estoy de acuerdo	2. NO estoy de acuerdo	2. NO estoy de acuerdo	2. NO estoy de acuerdo	4. Estoy de acuerdo	2. NO estoy de acuerdo	4. Estoy de acuerdo	4. Estoy de acuerdo
PAC57	2. NO estoy de acuerdo	2. NO estoy de acuerdo	4. Estoy de acuerdo	1. NO estoy en absoluto de acuerdo	5. Estoy totalmente de acuerdo	2. NO estoy de acuerdo	2. NO estoy de acuerdo	1. NO estoy en absoluto de acuerdo	1. NO estoy en absoluto de acuerdo	1. NO estoy en absoluto de acuerdo	2. NO estoy de acuerdo	4. Estoy de acuerdo	5. Estoy totalmente de acuerdo	2. NO estoy de acuerdo	4. Estoy de acuerdo	2. NO estoy de acuerdo	4. Estoy de acuerdo	2. NO estoy de acuerdo	2. NO estoy de acuerdo	1. NO estoy en absoluto de acuerdo	2. NO estoy de acuerdo	2. NO estoy de acuerdo	2. NO estoy de acuerdo	4. Estoy de acuerdo	4. Estoy de acuerdo	4. Estoy de acuerdo	3. Me es indiferente	4. Estoy de acuerdo	1. NO estoy en absoluto de acuerdo	2. NO estoy de acuerdo	5. Estoy totalmente de acuerdo	5. Estoy totalmente de acuerdo	5. Estoy totalmente de acuerdo	1. NO estoy en absoluto de acuerdo	2. NO estoy de acuerdo	4. Estoy de acuerdo	1. NO estoy en absoluto de acuerdo	2. NO estoy de acuerdo	2. NO estoy de acuerdo	2. NO estoy de acuerdo	2. NO estoy de acuerdo	2. NO estoy de acuerdo	2. NO estoy de acuerdo	4. Estoy de acuerdo	2. NO estoy de acuerdo	1. NO estoy en absoluto de acuerdo	1. NO estoy en absoluto de acuerdo
PAC58	5. Estoy totalmente de acuerdo	4. Estoy de acuerdo	5. Estoy totalmente de acuerdo	4. Estoy de acuerdo	5. Estoy totalmente de acuerdo	4. Estoy de acuerdo	5. Estoy totalmente de acuerdo	1. NO estoy en absoluto de acuerdo	4. Estoy de acuerdo	4. Estoy de acuerdo	4. Estoy de acuerdo	4. Estoy de acuerdo	5. Estoy totalmente de acuerdo	2. NO estoy de acuerdo	2. NO estoy de acuerdo	4. Estoy de acuerdo	2. NO estoy de acuerdo	3. Me es indiferente	4. Estoy de acuerdo	4. Estoy de acuerdo	4. Estoy de acuerdo	4. Estoy de acuerdo	4. Estoy de acuerdo	2. NO estoy de acuerdo	4. Estoy de acuerdo	4. Estoy de acuerdo	4. Estoy de acuerdo	4. Estoy de acuerdo	4. Estoy de acuerdo	4. Estoy de acuerdo	4. Estoy de acuerdo	4. Estoy de acuerdo	4. Estoy de acuerdo	4. Estoy de acuerdo	4. Estoy de acuerdo	4. Estoy de acuerdo	2. NO estoy de acuerdo	4. Estoy de acuerdo	4. Estoy de acuerdo	2. NO estoy de acuerdo	2. NO estoy de acuerdo	4. Estoy de acuerdo	4. Estoy de acuerdo	5. Estoy totalmente de acuerdo	4. Estoy de acuerdo	4. Estoy de acuerdo	4. Estoy de acuerdo
PAC59	2. NO estoy de acuerdo	5. Estoy totalmente de acuerdo	4. Estoy de acuerdo	5. Estoy totalmente de acuerdo	4. Estoy de acuerdo	2. NO estoy de acuerdo	5. Estoy totalmente de acuerdo	1. NO estoy en absoluto de acuerdo	4. Estoy de acuerdo	4. Estoy de acuerdo	2. NO estoy de acuerdo	4. Estoy de acuerdo	1. NO estoy en absoluto de acuerdo	4. Estoy de acuerdo	1. NO estoy en absoluto de acuerdo	1. NO estoy en absoluto de acuerdo	2. NO estoy de acuerdo	4. Estoy de acuerdo	1. NO estoy en absoluto de acuerdo	5. Estoy totalmente de acuerdo	4. Estoy de acuerdo	1. NO estoy en absoluto de acuerdo	5. Estoy totalmente de acuerdo	2. NO estoy de acuerdo	5. Estoy totalmente de acuerdo	5. Estoy totalmente de acuerdo	5. Estoy totalmente de acuerdo	4. Estoy de acuerdo	5. Estoy totalmente de acuerdo	5. Estoy totalmente de acuerdo	1. NO estoy en absoluto de acuerdo	3. Me es indiferente	4. Estoy de acuerdo	4. Estoy de acuerdo	1. NO estoy en absoluto de acuerdo	5. Estoy totalmente de acuerdo	1. NO estoy en absoluto de acuerdo	5. Estoy totalmente de acuerdo	1. NO estoy en absoluto de acuerdo	1. NO estoy en absoluto de acuerdo	5. Estoy totalmente de acuerdo	1. NO estoy en absoluto de acuerdo	2. NO estoy de acuerdo	5. Estoy totalmente de acuerdo	4. Estoy de acuerdo	2. NO estoy de acuerdo	5. Estoy totalmente de acuerdo
PAC60	4. Estoy de acuerdo	4. Estoy de acuerdo	5. Estoy totalmente de acuerdo	5. Estoy totalmente de acuerdo	4. Estoy de acuerdo	4. Estoy de acuerdo	5. Estoy totalmente de acuerdo	1. NO estoy en absoluto de acuerdo	4. Estoy de acuerdo	5. Estoy totalmente de acuerdo	1. NO estoy en absoluto de acuerdo	5. Estoy totalmente de acuerdo	5. Estoy totalmente de acuerdo	4. Estoy de acuerdo	1. NO estoy en absoluto de acuerdo	1. NO estoy en absoluto de acuerdo	1. NO estoy en absoluto de acuerdo	4. Estoy de acuerdo	4. Estoy de acuerdo	4. Estoy de acuerdo	1. NO estoy en absoluto de acuerdo	1. NO estoy en absoluto de acuerdo	1. NO estoy en absoluto de acuerdo	5. Estoy totalmente de acuerdo	4. Estoy de acuerdo	4. Estoy de acuerdo	4. Estoy de acuerdo	1. NO estoy en absoluto de acuerdo	4. Estoy de acuerdo	4. Estoy de acuerdo	4. Estoy de acuerdo	4. Estoy de acuerdo	5. Estoy totalmente de acuerdo	5. Estoy totalmente de acuerdo	5. Estoy totalmente de acuerdo	4. Estoy de acuerdo	4. Estoy de acuerdo	5. Estoy totalmente de acuerdo	4. Estoy de acuerdo	4. Estoy de acuerdo	4. Estoy de acuerdo	4. Estoy de acuerdo	2. NO estoy de acuerdo	5. Estoy totalmente de acuerdo	2. NO estoy de acuerdo	1. NO estoy en absoluto de acuerdo	4. Estoy de acuerdo

## Sheet: 4QLQC30_PRE
ID	C30_itempre1	C30_itempre2	C30_itempre3	C30_itempre4	C30_itempre5	C30_itempre6	C30_itempre7	C30_itempre8	C30_itempre9	C30_itempre10	C30_itempre11	C30_itempre12	C30_itempre13	C30_itempre14	C30_itempre15	C30_itempre16	C30_itempre17	C30_itempre18	C30_itempre19	C30_itempre20	C30_itempre21	C30_itempre22	C30_itempre23	C30_itempre24	C30_itempre25	C30_itempre26	C30_itempre27	C30_itempre28	C30_itempre29	C30_itempre30
PAC01	3. Bastante	3. Bastante	1. En absoluto	1. En absoluto	1. En absoluto	1. En absoluto	1. En absoluto	1. En absoluto	3. Bastante	2. Un poco	1. En absoluto	3. Bastante	1. En absoluto	1. En absoluto	1. En absoluto	4. Mucho	1. En absoluto	3. Bastante	3. Bastante	3. Bastante	3. Bastante	2. Un poco	2. Un poco	2. Un poco	3. Bastante	1. En absoluto	1. En absoluto	1. En absoluto	5	5
PAC02	1. En absoluto	1. En absoluto	1. En absoluto	1. En absoluto	1. En absoluto	1. En absoluto	1. En absoluto	1. En absoluto	2. Un poco	1. En absoluto	1. En absoluto	2. Un poco	3. Bastante	1. En absoluto	1. En absoluto	2. Un poco	2. Un poco	1. En absoluto	2. Un poco	1. En absoluto	2. Un poco	2. Un poco	1. En absoluto	2. Un poco	1. En absoluto	1. En absoluto	1. En absoluto	1. En absoluto	4	5
PAC03	3. Bastante	3. Bastante	2. Un poco	2. Un poco	1. En absoluto	2. Un poco	2. Un poco	1. En absoluto	2. Un poco	2. Un poco	2. Un poco	3. Bastante	3. Bastante	1. En absoluto	1. En absoluto	1. En absoluto	2. Un poco	3. Bastante	2. Un poco	2. Un poco	2. Un poco	3. Bastante	3. Bastante	3. Bastante	1. En absoluto	2. Un poco	2. Un poco	1. En absoluto	4	4
PAC04	3. Bastante	3. Bastante	2. Un poco	1. En absoluto	1. En absoluto	1. En absoluto	1. En absoluto	2. Un poco	2. Un poco	2. Un poco	3. Bastante	2. Un poco	2. Un poco	1. En absoluto	1. En absoluto	1. En absoluto	1. En absoluto	2. Un poco	1. En absoluto	2. Un poco	3. Bastante	3. Bastante	1. En absoluto	3. Bastante	3. Bastante	1. En absoluto	1. En absoluto	1. En absoluto	5	4
PAC05	2. Un poco	2. Un poco	1. En absoluto	1. En absoluto	1. En absoluto	1. En absoluto	1. En absoluto	1. En absoluto	1. En absoluto	2. Un poco	1. En absoluto	2. Un poco	1. En absoluto	1. En absoluto	1. En absoluto	2. Un poco	1. En absoluto	2. Un poco	1. En absoluto	1. En absoluto	2. Un poco	2. Un poco	1. En absoluto	2. Un poco	2. Un poco	1. En absoluto	2. Un poco	1. En absoluto	5	5
PAC06	1. En absoluto	1. En absoluto	1. En absoluto	1. En absoluto	1. En absoluto	1. En absoluto	1. En absoluto	1. En absoluto	1. En absoluto	1. En absoluto	1. En absoluto	1. En absoluto	1. En absoluto	1. En absoluto	1. En absoluto	1. En absoluto	1. En absoluto	1. En absoluto	1. En absoluto	1. En absoluto	1. En absoluto	1. En absoluto	1. En absoluto	1. En absoluto	1. En absoluto	1. En absoluto	1. En absoluto	1. En absoluto	6	6
PAC07	3. Bastante	3. Bastante	2. Un poco	3. Bastante	1. En absoluto	2. Un poco	2. Un poco	3. Bastante	3. Bastante	3. Bastante	1. En absoluto	3. Bastante	3. Bastante	1. En absoluto	1. En absoluto	1. En absoluto	2. Un poco	3. Bastante	2. Un poco	1. En absoluto	2. Un poco	2. Un poco	2. Un poco	3. Bastante	1. En absoluto	2. Un poco	1. En absoluto	1. En absoluto	3	3
PAC08	3. Bastante	2. Un poco	1. En absoluto	1. En absoluto	1. En absoluto	2. Un poco	2. Un poco	1. En absoluto	2. Un poco	2. Un poco	2. Un poco	1. En absoluto	1. En absoluto	1. En absoluto	1. En absoluto	2. Un poco	1. En absoluto	2. Un poco	1. En absoluto	1. En absoluto	3. Bastante	4. Mucho	1. En absoluto	4. Mucho	2. Un poco	1. En absoluto	1. En absoluto	1. En absoluto	4	3
PAC09	3. Bastante	3. Bastante	2. Un poco	2. Un poco	1. En absoluto	2. Un poco	2. Un poco	2. Un poco	2. Un poco	3. Bastante	3. Bastante	3. Bastante	3. Bastante	1. En absoluto	1. En absoluto	1. En absoluto	1. En absoluto	2. Un poco	1. En absoluto	1. En absoluto	2. Un poco	2. Un poco	2. Un poco	2. Un poco	1. En absoluto	2. Un poco	1. En absoluto	1. En absoluto	4	3
PAC10	3. Bastante	4. Mucho	3. Bastante	2. Un poco	1. En absoluto	3. Bastante	3. Bastante	4. Mucho	4. Mucho	3. Bastante	4. Mucho	3. Bastante	1. En absoluto	2. Un poco	1. En absoluto	1. En absoluto	1. En absoluto	3. Bastante	4. Mucho	2. Un poco	2. Un poco	1. En absoluto	1. En absoluto	2. Un poco	2. Un poco	1. En absoluto	2. Un poco	4.Mucho	4	3
PAC11	1. En absoluto	1. En absoluto	1. En absoluto	1. En absoluto	1. En absoluto	1. En absoluto	1. En absoluto	1. En absoluto	2. Un poco	1. En absoluto	2. Un poco	1. En absoluto	1. En absoluto	1. En absoluto	1. En absoluto	3. Bastante	1. En absoluto	2. Un poco	2. Un poco	1. En absoluto	4. Mucho	4. Mucho	2. Un poco	4. Mucho	2. Un poco	1. En absoluto	2. Un poco	1. En absoluto	4	5
PAC12	3. Bastante	3. Bastante	3. Bastante	3. Bastante	3. Bastante	3. Bastante	3. Bastante	3. Bastante	3. Bastante	3. Bastante	3. Bastante	3. Bastante	3. Bastante	1. En absoluto	1. En absoluto	3. Bastante	1. En absoluto	3. Bastante	4. Mucho	2. Un poco	2. Un poco	2. Un poco	2. Un poco	2. Un poco	2. Un poco	1. En absoluto	3. Bastante	3. Bastante	4	4
PAC13	1. En absoluto	1. En absoluto	1. En absoluto	1. En absoluto	1. En absoluto	1. En absoluto	1. En absoluto	1. En absoluto	1. En absoluto	1. En absoluto	1. En absoluto	1. En absoluto	1. En absoluto	1. En absoluto	1. En absoluto	1. En absoluto	1. En absoluto	1. En absoluto	1. En absoluto	1. En absoluto	1. En absoluto	2. Un poco	1. En absoluto	1. En absoluto	1. En absoluto	1. En absoluto	1. En absoluto	1. En absoluto	6	6
PAC14	1. En absoluto	1. En absoluto	1. En absoluto	1. En absoluto	1. En absoluto	1. En absoluto	1. En absoluto	1. En absoluto	2. Un poco	2. Un poco	1. En absoluto	1. En absoluto	1. En absoluto	1. En absoluto	1. En absoluto	1. En absoluto	1. En absoluto	1. En absoluto	1. En absoluto	1. En absoluto	1. En absoluto	1. En absoluto	2. Un poco	1. En absoluto	2. Un poco	1. En absoluto	1. En absoluto	1. En absoluto	6	7. Excelente
PAC15	2. Un poco	3. Bastante	1. En absoluto	1. En absoluto	1. En absoluto	1. En absoluto	1. En absoluto	1. En absoluto	3. Bastante	3. Bastante	1. En absoluto	2. Un poco	1. En absoluto	1. En absoluto	1. En absoluto	2. Un poco	1. En absoluto	2. Un poco	1. En absoluto	1. En absoluto	2. Un poco	2. Un poco	1. En absoluto	1. En absoluto	1. En absoluto	1. En absoluto	1. En absoluto	1. En absoluto	5	6
PAC16	1. En absoluto	1. En absoluto	1. En absoluto	1. En absoluto	1. En absoluto	1. En absoluto	1. En absoluto	1. En absoluto	1. En absoluto	1. En absoluto	1. En absoluto	1. En absoluto	1. En absoluto	1. En absoluto	1. En absoluto	1. En absoluto	1. En absoluto	1. En absoluto	1. En absoluto	1. En absoluto	1. En absoluto	1. En absoluto	1. En absoluto	1. En absoluto	1. En absoluto	1. En absoluto	1. En absoluto	1. En absoluto	4	4
PAC17	1. En absoluto	1. En absoluto	1. En absoluto	1. En absoluto	1. En absoluto	1. En absoluto	1. En absoluto	1. En absoluto	1. En absoluto	1. En absoluto	1. En absoluto	1. En absoluto	1. En absoluto	1. En absoluto	1. En absoluto	1. En absoluto	1. En absoluto	1. En absoluto	1. En absoluto	1. En absoluto	1. En absoluto	1. En absoluto	1. En absoluto	1. En absoluto	1. En absoluto	1. En absoluto	1. En absoluto	1. En absoluto	7. Excelente	7. Excelente
PAC18	2. Un poco	2. Un poco	2. Un poco	2. Un poco	2. Un poco	2. Un poco	2. Un poco	2. Un poco	2. Un poco	2. Un poco	2. Un poco	2. Un poco	2. Un poco	1. En absoluto	1. En absoluto	1. En absoluto	2. Un poco	2. Un poco	2. Un poco	2. Un poco	2. Un poco	2. Un poco	1. En absoluto	1. En absoluto	2. Un poco	2. Un poco	2. Un poco	2. Un poco	4	4
PAC19	4. Mucho	3. Bastante	2. Un poco	2. Un poco	1. En absoluto	3. Bastante	1. En absoluto	3. Bastante	3. Bastante	3. Bastante	3. Bastante	3. Bastante	3. Bastante	1. En absoluto	1. En absoluto	3. Bastante	1. En absoluto	3. Bastante	3. Bastante	2. Un poco	3. Bastante	3. Bastante	3. Bastante	3. Bastante	1. En absoluto	2. Un poco	1. En absoluto	1. En absoluto	4	4
PAC20	4. Mucho	4. Mucho	4. Mucho	3. Bastante	2. Un poco	4. Mucho	4. Mucho	4. Mucho	3. Bastante	4. Mucho	3. Bastante	4. Mucho	3. Bastante	3. Bastante	2. Un poco	1. En absoluto	2. Un poco	4. Mucho	4. Mucho	3. Bastante	4. Mucho	4. Mucho	4. Mucho	4. Mucho	3. Bastante	4.Mucho	4.Mucho	4.Mucho	3	1. Pésima
PAC21	1. En absoluto	1. En absoluto	1. En absoluto	2. Un poco	2. Un poco	2. Un poco	2. Un poco	1. En absoluto	1. En absoluto	2. Un poco	1. En absoluto	1. En absoluto	1. En absoluto	1. En absoluto	1. En absoluto	1. En absoluto	1. En absoluto	1. En absoluto	1. En absoluto	1. En absoluto	1. En absoluto	1. En absoluto	1. En absoluto	1. En absoluto	1. En absoluto	1. En absoluto	1. En absoluto	1. En absoluto	5	5
PAC22	2. Un poco	1. En absoluto	1. En absoluto	1. En absoluto	1. En absoluto	1. En absoluto	1. En absoluto	1. En absoluto	1. En absoluto	1. En absoluto	1. En absoluto	1. En absoluto	1. En absoluto	1. En absoluto	1. En absoluto	1. En absoluto	1. En absoluto	1. En absoluto	1. En absoluto	1. En absoluto	2. Un poco	2. Un poco	1. En absoluto	1. En absoluto	1. En absoluto	1. En absoluto	1. En absoluto	1. En absoluto	6	6
PAC23	2. Un poco	2. Un poco	2. Un poco	3. Bastante	1. En absoluto	3. Bastante	3. Bastante	2. Un poco	3. Bastante	2. Un poco	2. Un poco	2. Un poco	2. Un poco	1. En absoluto	1. En absoluto	2. Un poco	1. En absoluto	2. Un poco	3. Bastante	1. En absoluto	1. En absoluto	2. Un poco	2. Un poco	1. En absoluto	1. En absoluto	1. En absoluto	1. En absoluto	2. Un poco	4	4
PAC24	1. En absoluto	1. En absoluto	1. En absoluto	1. En absoluto	1. En absoluto	1. En absoluto	1. En absoluto	1. En absoluto	1. En absoluto	1. En absoluto	1. En absoluto	1. En absoluto	1. En absoluto	1. En absoluto	1. En absoluto	1. En absoluto	1. En absoluto	1. En absoluto	1. En absoluto	1. En absoluto	1. En absoluto	2. Un poco	1. En absoluto	2. Un poco	1. En absoluto	2. Un poco	2. Un poco	1. En absoluto	5	5
PAC25	4. Mucho	4. Mucho	3. Bastante	4. Mucho	2. Un poco	4. Mucho	4. Mucho	4. Mucho	3. Bastante	4. Mucho	3. Bastante	4. Mucho	3. Bastante	1. En absoluto	1. En absoluto	3. Bastante	1. En absoluto	3. Bastante	4. Mucho	4. Mucho	2. Un poco	3. Bastante	2. Un poco	2. Un poco	2. Un poco	3. Bastante	3. Bastante	2. Un poco	3	2
PAC26	1. En absoluto	1. En absoluto	1. En absoluto	1. En absoluto	1. En absoluto	1. En absoluto	1. En absoluto	1. En absoluto	1. En absoluto	1. En absoluto	1. En absoluto	1. En absoluto	1. En absoluto	1. En absoluto	1. En absoluto	1. En absoluto	1. En absoluto	1. En absoluto	1. En absoluto	1. En absoluto	1. En absoluto	1. En absoluto	1. En absoluto	1. En absoluto	1. En absoluto	1. En absoluto	1. En absoluto	1. En absoluto	6	6
PAC27	4. Mucho	3. Bastante	3. Bastante	3. Bastante	2. Un poco	3. Bastante	4. Mucho	3. Bastante	4. Mucho	4. Mucho	4. Mucho	3. Bastante	3. Bastante	1. En absoluto	1. En absoluto	2. Un poco	1. En absoluto	4. Mucho	4. Mucho	3. Bastante	4. Mucho	4. Mucho	3. Bastante	4. Mucho	2. Un poco	4.Mucho	4.Mucho	1. En absoluto	2	3
PAC28	4. Mucho	4. Mucho	3. Bastante	3. Bastante	3. Bastante	3. Bastante	3. Bastante	1. En absoluto	4. Mucho	4. Mucho	4. Mucho	4. Mucho	4. Mucho	2. Un poco	1. En absoluto	4. Mucho	1. En absoluto	4. Mucho	3. Bastante	3. Bastante	3. Bastante	4. Mucho	4. Mucho	4. Mucho	3. Bastante	3. Bastante	3. Bastante	1. En absoluto	1. Pésima	1. Pésima
PAC29	1. En absoluto	1. En absoluto	1. En absoluto	2. Un poco	1. En absoluto	2. Un poco	1. En absoluto	1. En absoluto	2. Un poco	1. En absoluto	3. Bastante	2. Un poco	1. En absoluto	1. En absoluto	1. En absoluto	1. En absoluto	4. Mucho	2. Un poco	1. En absoluto	2. Un poco	2. Un poco	3. Bastante	2. Un poco	1. En absoluto	3. Bastante	1. En absoluto	2. Un poco	1. En absoluto	5	5
PAC30	4. Mucho	4. Mucho	3. Bastante	3. Bastante	1. En absoluto	4. Mucho	4. Mucho	4. Mucho	4. Mucho	4. Mucho	4. Mucho	4. Mucho	2. Un poco	1. En absoluto	1. En absoluto	1. En absoluto	3. Bastante	4. Mucho	4. Mucho	1. En absoluto	3. Bastante	3. Bastante	3. Bastante	3. Bastante	1. En absoluto	3. Bastante	4.Mucho	1. En absoluto	1. Pésima	2
PAC31	1. En absoluto	1. En absoluto	1. En absoluto	1. En absoluto	1. En absoluto	1. En absoluto	1. En absoluto	1. En absoluto	1. En absoluto	1. En absoluto	1. En absoluto	1. En absoluto	1. En absoluto	1. En absoluto	1. En absoluto	1. En absoluto	1. En absoluto	1. En absoluto	1. En absoluto	1. En absoluto	1. En absoluto	1. En absoluto	1. En absoluto	1. En absoluto	1. En absoluto	1. En absoluto	1. En absoluto	1. En absoluto	6	6
PAC32	3. Bastante	3. Bastante	2. Un poco	2. Un poco	3. Bastante	2. Un poco	2. Un poco	1. En absoluto	2. Un poco	2. Un poco	1. En absoluto	2. Un poco	2. Un poco	1. En absoluto	1. En absoluto	1. En absoluto	4. Mucho	3. Bastante	2. Un poco	1. En absoluto	2. Un poco	2. Un poco	2. Un poco	2. Un poco	1. En absoluto	2. Un poco	3. Bastante	2. Un poco	5	4
PAC33	4. Mucho	4. Mucho	4. Mucho	3. Bastante	2. Un poco	3. Bastante	3. Bastante	1. En absoluto	3. Bastante	2. Un poco	4. Mucho	1. En absoluto	1. En absoluto	1. En absoluto	1. En absoluto	4. Mucho	1. En absoluto	1. En absoluto	3. Bastante	1. En absoluto	3. Bastante	3. Bastante	3. Bastante	3. Bastante	3. Bastante	2. Un poco	3. Bastante	3. Bastante	3	2
PAC34	2. Un poco	2. Un poco	1. En absoluto	1. En absoluto	1. En absoluto	1. En absoluto	1. En absoluto	1. En absoluto	2. Un poco	2. Un poco	2. Un poco	2. Un poco	1. En absoluto	1. En absoluto	1. En absoluto	2. Un poco	1. En absoluto	2. Un poco	1. En absoluto	1. En absoluto	2. Un poco	2. Un poco	2. Un poco	1. En absoluto	1. En absoluto	1. En absoluto	1. En absoluto	2. Un poco	5	5
PAC35	4. Mucho	4. Mucho	3. Bastante	3. Bastante	1. En absoluto	3. Bastante	3. Bastante	3. Bastante	3. Bastante	4. Mucho	4. Mucho	4. Mucho	4. Mucho	3. Bastante	1. En absoluto	3. Bastante	1. En absoluto	4. Mucho	4. Mucho	2. Un poco	2. Un poco	3. Bastante	1. En absoluto	1. En absoluto	2. Un poco	2. Un poco	3. Bastante	1. En absoluto	2	2
PAC36	2. Un poco	2. Un poco	1. En absoluto	1. En absoluto	1. En absoluto	1. En absoluto	1. En absoluto	1. En absoluto	2. Un poco	2. Un poco	1. En absoluto	2. Un poco	1. En absoluto	1. En absoluto	1. En absoluto	1. En absoluto	2. Un poco	2. Un poco	2. Un poco	1. En absoluto	1. En absoluto	2. Un poco	2. Un poco	2. Un poco	1. En absoluto	1. En absoluto	1. En absoluto	1. En absoluto	6	6
PAC37	3. Bastante	3. Bastante	2. Un poco	3. Bastante	2. Un poco	4. Mucho	4. Mucho	4. Mucho	3. Bastante	3. Bastante	4. Mucho	4. Mucho	4. Mucho	4. Mucho	3. Bastante	4. Mucho	2. Un poco	4. Mucho	3. Bastante	3. Bastante	4. Mucho	4. Mucho	2. Un poco	4. Mucho	2. Un poco	3. Bastante	3. Bastante	2. Un poco	3	4
PAC38	3. Bastante	3. Bastante	1. En absoluto	2. Un poco	1. En absoluto	1. En absoluto	2. Un poco	1. En absoluto	3. Bastante	3. Bastante	3. Bastante	3. Bastante	1. En absoluto	1. En absoluto	1. En absoluto	3. Bastante	1. En absoluto	3. Bastante	3. Bastante	2. Un poco	4. Mucho	4. Mucho	2. Un poco	3. Bastante	2. Un poco	1. En absoluto	1. En absoluto	1. En absoluto	4	4
PAC39	1. En absoluto	1. En absoluto	1. En absoluto	2. Un poco	1. En absoluto	1. En absoluto	1. En absoluto	1. En absoluto	3. Bastante	2. Un poco	3. Bastante	2. Un poco	4. Mucho	1. En absoluto	1. En absoluto	1. En absoluto	1. En absoluto	2. Un poco	2. Un poco	1. En absoluto	2. Un poco	3. Bastante	1. En absoluto	3. Bastante	1. En absoluto	2. Un poco	1. En absoluto	1. En absoluto	3	3
PAC40	2. Un poco	1. En absoluto	1. En absoluto	1. En absoluto	1. En absoluto	3. Bastante	3. Bastante	1. En absoluto	2. Un poco	2. Un poco	2. Un poco	2. Un poco	1. En absoluto	1. En absoluto	1. En absoluto	1. En absoluto	1. En absoluto	2. Un poco	2. Un poco	1. En absoluto	2. Un poco	2. Un poco	1. En absoluto	2. Un poco	1. En absoluto	1. En absoluto	2. Un poco	1. En absoluto	5	5
PAC41	3. Bastante	2. Un poco	1. En absoluto	1. En absoluto	1. En absoluto	1. En absoluto	1. En absoluto	1. En absoluto	2. Un poco	1. En absoluto	2. Un poco	1. En absoluto	3. Bastante	2. Un poco	1. En absoluto	2. Un poco	1. En absoluto	1. En absoluto	2. Un poco	2. Un poco	1. En absoluto	2. Un poco	1. En absoluto	1. En absoluto	1. En absoluto	1. En absoluto	1. En absoluto	2. Un poco	6	6
PAC42	2. Un poco	2. Un poco	1. En absoluto	1. En absoluto	1. En absoluto	1. En absoluto	2. Un poco	2. Un poco	1. En absoluto	2. Un poco	2. Un poco	2. Un poco	1. En absoluto	1. En absoluto	1. En absoluto	1. En absoluto	1. En absoluto	2. Un poco	1. En absoluto	2. Un poco	2. Un poco	2. Un poco	1. En absoluto	1. En absoluto	2. Un poco	2. Un poco	1. En absoluto	1. En absoluto	5	5
PAC43	1. En absoluto	2. Un poco	1. En absoluto	2. Un poco	1. En absoluto	1. En absoluto	1. En absoluto	1. En absoluto	2. Un poco	2. Un poco	2. Un poco	2. Un poco	1. En absoluto	1. En absoluto	1. En absoluto	1. En absoluto	1. En absoluto	2. Un poco	2. Un poco	1. En absoluto	1. En absoluto	1. En absoluto	1. En absoluto	1. En absoluto	2. Un poco	1. En absoluto	1. En absoluto	1. En absoluto	5	5
PAC44	2. Un poco	1. En absoluto	1. En absoluto	1. En absoluto	1. En absoluto	1. En absoluto	1. En absoluto	1. En absoluto	2. Un poco	2. Un poco	2. Un poco	2. Un poco	3. Bastante	1. En absoluto	1. En absoluto	2. Un poco	2. Un poco	3. Bastante	1. En absoluto	1. En absoluto	1. En absoluto	2. Un poco	2. Un poco	1. En absoluto	2. Un poco	2. Un poco	2. Un poco	1. En absoluto	4	4
PAC45	2. Un poco	2. Un poco	1. En absoluto	3. Bastante	1. En absoluto	2. Un poco	1. En absoluto	2. Un poco	3. Bastante	2. Un poco	3. Bastante	2. Un poco	1. En absoluto	1. En absoluto	1. En absoluto	1. En absoluto	2. Un poco	2. Un poco	3. Bastante	3. Bastante	2. Un poco	2. Un poco	3. Bastante	3. Bastante	3. Bastante	2. Un poco	2. Un poco	3. Bastante	3	3
PAC46	4. Mucho	4. Mucho	4. Mucho	4. Mucho	4. Mucho	4. Mucho	3. Bastante	2. Un poco	4. Mucho	4. Mucho	2. Un poco	2. Un poco	2. Un poco	1. En absoluto	1. En absoluto	4. Mucho	1. En absoluto	2. Un poco	4. Mucho	2. Un poco	2. Un poco	2. Un poco	2. Un poco	4. Mucho	3. Bastante	3. Bastante	3. Bastante	3. Bastante	3	3
PAC47	2. Un poco	2. Un poco	1. En absoluto	1. En absoluto	1. En absoluto	4. Mucho	4. Mucho	1. En absoluto	3. Bastante	2. Un poco	3. Bastante	3. Bastante	3. Bastante	1. En absoluto	1. En absoluto	3. Bastante	1. En absoluto	3. Bastante	3. Bastante	1. En absoluto	2. Un poco	3. Bastante	1. En absoluto	2. Un poco	1. En absoluto	1. En absoluto	3. Bastante	1. En absoluto	3	3
PAC48	2. Un poco	2. Un poco	2. Un poco	2. Un poco	1. En absoluto	2. Un poco	2. Un poco	2. Un poco	1. En absoluto	2. Un poco	2. Un poco	2. Un poco	1. En absoluto	1. En absoluto	1. En absoluto	1. En absoluto	1. En absoluto	2. Un poco	2. Un poco	2. Un poco	3. Bastante	3. Bastante	3. Bastante	2. Un poco	1. En absoluto	2. Un poco	2. Un poco	2. Un poco	5	5
PAC49	2. Un poco	3. Bastante	1. En absoluto	2. Un poco	1. En absoluto	1. En absoluto	1. En absoluto	1. En absoluto	2. Un poco	2. Un poco	2. Un poco	2. Un poco	1. En absoluto	1. En absoluto	1. En absoluto	1. En absoluto	1. En absoluto	3. Bastante	2. Un poco	1. En absoluto	1. En absoluto	2. Un poco	2. Un poco	2. Un poco	1. En absoluto	1. En absoluto	1. En absoluto	1. En absoluto	5	5
PAC50	2. Un poco	2. Un poco	1. En absoluto	1. En absoluto	1. En absoluto	1. En absoluto	1. En absoluto	1. En absoluto	2. Un poco	2. Un poco	2. Un poco	2. Un poco	2. Un poco	1. En absoluto	1. En absoluto	2. Un poco	1. En absoluto	2. Un poco	2. Un poco	1. En absoluto	1. En absoluto	3. Bastante	2. Un poco	3. Bastante	1. En absoluto	2. Un poco	1. En absoluto	1. En absoluto	4	6
PAC51	1. En absoluto	1. En absoluto	1. En absoluto	1. En absoluto	1. En absoluto	1. En absoluto	1. En absoluto	1. En absoluto	1. En absoluto	1. En absoluto	3. Bastante	1. En absoluto	1. En absoluto	1. En absoluto	1. En absoluto	1. En absoluto	1. En absoluto	1. En absoluto	1. En absoluto	1. En absoluto	2. Un poco	2. Un poco	1. En absoluto	1. En absoluto	1. En absoluto	1. En absoluto	1. En absoluto	1. En absoluto	7. Excelente	7. Excelente
PAC52	4. Mucho	4. Mucho	2. Un poco	3. Bastante	3. Bastante	2. Un poco	4. Mucho	1. En absoluto	3. Bastante	3. Bastante	1. En absoluto	2. Un poco	3. Bastante	1. En absoluto	1. En absoluto	3. Bastante	1. En absoluto	3. Bastante	3. Bastante	2. Un poco	2. Un poco	2. Un poco	1. En absoluto	3. Bastante	3. Bastante	3. Bastante	1. En absoluto	2. Un poco	3	5
PAC53	4. Mucho	3. Bastante	2. Un poco	2. Un poco	1. En absoluto	1. En absoluto	2. Un poco	1. En absoluto	2. Un poco	2. Un poco	1. En absoluto	2. Un poco	1. En absoluto	1. En absoluto	1. En absoluto	2. Un poco	1. En absoluto	2. Un poco	2. Un poco	3. Bastante	1. En absoluto	3. Bastante	2. Un poco	2. Un poco	1. En absoluto	2. Un poco	2. Un poco	1. En absoluto	5	5
PAC54	2. Un poco	2. Un poco	1. En absoluto	1. En absoluto	1. En absoluto	2. Un poco	3. Bastante	1. En absoluto	2. Un poco	2. Un poco	1. En absoluto	2. Un poco	1. En absoluto	1. En absoluto	1. En absoluto	1. En absoluto	1. En absoluto	2. Un poco	2. Un poco	1. En absoluto	2. Un poco	2. Un poco	1. En absoluto	2. Un poco	1. En absoluto	1. En absoluto	3. Bastante	2. Un poco	5	4
PAC55	3. Bastante	2. Un poco	1. En absoluto	2. Un poco	1. En absoluto	2. Un poco	4. Mucho	2. Un poco	3. Bastante	2. Un poco	3. Bastante	2. Un poco	1. En absoluto	2. Un poco	1. En absoluto	1. En absoluto	1. En absoluto	3. Bastante	2. Un poco	2. Un poco	2. Un poco	2. Un poco	2. Un poco	1. En absoluto	2. Un poco	2. Un poco	2. Un poco	2. Un poco	4	5
PAC56	4. Mucho	3. Bastante	2. Un poco	3. Bastante	2. Un poco	3. Bastante	3. Bastante	1. En absoluto	3. Bastante	2. Un poco	3. Bastante	3. Bastante	3. Bastante	1. En absoluto	1. En absoluto	3. Bastante	1. En absoluto	3. Bastante	3. Bastante	1. En absoluto	2. Un poco	3. Bastante	1. En absoluto	2. Un poco	1. En absoluto	2. Un poco	3. Bastante	1. En absoluto	3	3
PAC57	3. Bastante	3. Bastante	3. Bastante	3. Bastante	3. Bastante	3. Bastante	3. Bastante	1. En absoluto	4. Mucho	4. Mucho	3. Bastante	3. Bastante	2. Un poco	1. En absoluto	1. En absoluto	1. En absoluto	1. En absoluto	3. Bastante	4. Mucho	3. Bastante	1. En absoluto	2. Un poco	2. Un poco	2. Un poco	2. Un poco	4.Mucho	4.Mucho	1. En absoluto	2	2
PAC58	3. Bastante	3. Bastante	2. Un poco	1. En absoluto	1. En absoluto	1. En absoluto	2. Un poco	3. Bastante	3. Bastante	2. Un poco	1. En absoluto	2. Un poco	3. Bastante	3. Bastante	3. Bastante	3. Bastante	1. En absoluto	3. Bastante	3. Bastante	2. Un poco	3. Bastante	3. Bastante	2. Un poco	3. Bastante	1. En absoluto	1. En absoluto	1. En absoluto	1. En absoluto	2	2
PAC59	1. En absoluto	1. En absoluto	1. En absoluto	1. En absoluto	1. En absoluto	1. En absoluto	1. En absoluto	1. En absoluto	2. Un poco	1. En absoluto	2. Un poco	2. Un poco	1. En absoluto	1. En absoluto	1. En absoluto	1. En absoluto	1. En absoluto	2. Un poco	1. En absoluto	1. En absoluto	1. En absoluto	1. En absoluto	2. Un poco	2. Un poco	1. En absoluto	1. En absoluto	1. En absoluto	1. En absoluto	4	4
PAC60	3. Bastante	2. Un poco	1. En absoluto	1. En absoluto	1. En absoluto	1. En absoluto	2. Un poco	1. En absoluto	2. Un poco	2. Un poco	1. En absoluto	2. Un poco	1. En absoluto	1. En absoluto	1. En absoluto	1. En absoluto	1. En absoluto	2. Un poco	1. En absoluto	1. En absoluto	1. En absoluto	2. Un poco	1. En absoluto	1. En absoluto	1. En absoluto	1. En absoluto	2. Un poco	1. En absoluto	5	5

## Sheet: 5HLSQ12_POST
ID	HLSQ12_itempost1	HLSQ12_itempost2	HLSQ12_itempost3	HLSQ12_itempost4	HLSQ12_itempost5	HLSQ12_itempost6	HLSQ12_itempost7	HLSQ12_itempost8	HLSQ12_itempost9	HLSQ12_itempost10	HLSQ12_itempost11	HLSQ12_itempost12
PAC01	3. Fácil	4.Muy fácil	2.Difícil	3. Fácil	2.Difícil	3. Fácil	3. Fácil	2.Difícil	3. Fácil	4.Muy fácil	3. Fácil	3. Fácil
PAC02	3. Fácil	3. Fácil	3. Fácil	4.Muy fácil	3. Fácil	4.Muy fácil	3. Fácil	3. Fácil	3. Fácil	3. Fácil	3. Fácil	3. Fácil
PAC03	3. Fácil	3. Fácil	2.Difícil	3. Fácil	2.Difícil	3. Fácil	2.Difícil	3. Fácil	2.Difícil	3. Fácil	3. Fácil	3. Fácil
PAC04	2.Difícil	3. Fácil	2.Difícil	3. Fácil	2.Difícil	3. Fácil	2.Difícil	2.Difícil	2.Difícil	2.Difícil	3. Fácil	3. Fácil
PAC05	2.Difícil	1. Muy difícil	1. Muy difícil	3. Fácil	3. Fácil	4.Muy fácil	2.Difícil	4.Muy fácil	4.Muy fácil	3. Fácil	3. Fácil	4.Muy fácil
PAC06	4.Muy fácil	4.Muy fácil	3. Fácil	3. Fácil	4.Muy fácil	4.Muy fácil	3. Fácil	3. Fácil	4.Muy fácil	3. Fácil	4.Muy fácil	4.Muy fácil
PAC07	3. Fácil	3. Fácil	2.Difícil	3. Fácil	3. Fácil	3. Fácil	3. Fácil	3. Fácil	3. Fácil	2.Difícil	3. Fácil	3. Fácil
PAC08	3. Fácil	3. Fácil	3. Fácil	4.Muy fácil	2.Difícil	3. Fácil	2.Difícil	3. Fácil	3. Fácil	2.Difícil	3. Fácil	3. Fácil
PAC09	3. Fácil	3. Fácil	2.Difícil	3. Fácil	3. Fácil	3. Fácil	2.Difícil	2.Difícil	3. Fácil	3. Fácil	3. Fácil	3. Fácil
PAC10	3. Fácil	3. Fácil	3. Fácil	3. Fácil	3. Fácil	3. Fácil	3. Fácil	2.Difícil	3. Fácil	3. Fácil	3. Fácil	2.Difícil
PAC11	3. Fácil	3. Fácil	2.Difícil	3. Fácil	2.Difícil	4.Muy fácil	2.Difícil	2.Difícil	3. Fácil	2.Difícil	2.Difícil	3. Fácil
PAC12	NC	NC	NC	NC	NC	NC	NC	NC	NC	NC	NC	NC
PAC13	NC	NC	NC	NC	NC	NC	NC	NC	NC	NC	NC	NC
PAC14	3. Fácil	4.Muy fácil	2.Difícil	3. Fácil	2.Difícil	3. Fácil	2.Difícil	2.Difícil	3. Fácil	3. Fácil	3. Fácil	3. Fácil
PAC15	3. Fácil	3. Fácil	3. Fácil	4.Muy fácil	3. Fácil	3. Fácil	2.Difícil	3. Fácil	3. Fácil	4.Muy fácil	3. Fácil	4.Muy fácil
PAC16	3. Fácil	4.Muy fácil	4.Muy fácil	4.Muy fácil	4.Muy fácil	4.Muy fácil	3. Fácil	3. Fácil	4.Muy fácil	4.Muy fácil	4.Muy fácil	4.Muy fácil
PAC17	NC	NC	NC	NC	NC	NC	NC	NC	NC	NC	NC	NC
PAC18	NC	NC	NC	NC	NC	NC	NC	NC	NC	NC	NC	NC
PAC19	3. Fácil	4.Muy fácil	3. Fácil	4.Muy fácil	3. Fácil	3. Fácil	3. Fácil	3. Fácil	3. Fácil	3. Fácil	3. Fácil	3. Fácil
PAC20	3. Fácil	3. Fácil	3. Fácil	3. Fácil	3. Fácil	3. Fácil	3. Fácil	3. Fácil	3. Fácil	3. Fácil	3. Fácil	3. Fácil
PAC21	2.Difícil	2.Difícil	2.Difícil	3. Fácil	2.Difícil	3. Fácil	2.Difícil	2.Difícil	3. Fácil	2.Difícil	3. Fácil	2.Difícil
PAC22	2.Difícil	1. Muy difícil	2.Difícil	4.Muy fácil	2.Difícil	3. Fácil	2.Difícil	2.Difícil	3. Fácil	2.Difícil	2.Difícil	2.Difícil
PAC23	2.Difícil	2.Difícil	2.Difícil	3. Fácil	2.Difícil	3. Fácil	2.Difícil	3. Fácil	3. Fácil	2.Difícil	3. Fácil	3. Fácil
PAC24	3. Fácil	4.Muy fácil	3. Fácil	3. Fácil	3. Fácil	4.Muy fácil	3. Fácil	4.Muy fácil	4.Muy fácil	3. Fácil	4.Muy fácil	3. Fácil
PAC25	3. Fácil	3. Fácil	3. Fácil	3. Fácil	3. Fácil	3. Fácil	2.Difícil	3. Fácil	3. Fácil	3. Fácil	3. Fácil	3. Fácil
PAC26	3. Fácil	4.Muy fácil	4.Muy fácil	4.Muy fácil	3. Fácil	4.Muy fácil	3. Fácil	3. Fácil	4.Muy fácil	3. Fácil	4.Muy fácil	4.Muy fácil
PAC27	3. Fácil	3. Fácil	2.Difícil	3. Fácil	2.Difícil	3. Fácil	3. Fácil	3. Fácil	2.Difícil	2.Difícil	3. Fácil	3. Fácil
PAC28	NC	NC	NC	NC	NC	NC	NC	NC	NC	NC	NC	NC
PAC29	3. Fácil	3. Fácil	2.Difícil	3. Fácil	3. Fácil	3. Fácil	1. Muy difícil	2.Difícil	3. Fácil	3. Fácil	3. Fácil	3. Fácil
PAC30	2.Difícil	3. Fácil	2.Difícil	3. Fácil	3. Fácil	3. Fácil	2.Difícil	3. Fácil	3. Fácil	3. Fácil	3. Fácil	2.Difícil
PAC31	4.Muy fácil	4.Muy fácil	4.Muy fácil	4.Muy fácil	4.Muy fácil	4.Muy fácil	4.Muy fácil	4.Muy fácil	4.Muy fácil	4.Muy fácil	4.Muy fácil	4.Muy fácil
PAC32	2.Difícil	3. Fácil	3. Fácil	4.Muy fácil	2.Difícil	4.Muy fácil	3. Fácil	3. Fácil	3. Fácil	3. Fácil	3. Fácil	3. Fácil
PAC33	3. Fácil	2.Difícil	2.Difícil	3. Fácil	2.Difícil	3. Fácil	2.Difícil	2.Difícil	3. Fácil	3. Fácil	3. Fácil	2.Difícil
PAC34	2.Difícil	3. Fácil	2.Difícil	3. Fácil	2.Difícil	4.Muy fácil	2.Difícil	3. Fácil	2.Difícil	2.Difícil	3. Fácil	3. Fácil
PAC35	2.Difícil	2.Difícil	3. Fácil	3. Fácil	2.Difícil	3. Fácil	3. Fácil	3. Fácil	3. Fácil	3. Fácil	3. Fácil	3. Fácil
PAC36	3. Fácil	3. Fácil	3. Fácil	3. Fácil	3. Fácil	3. Fácil	3. Fácil	3. Fácil	3. Fácil	4.Muy fácil	4.Muy fácil	3. Fácil
PAC37	3. Fácil	4.Muy fácil	3. Fácil	4.Muy fácil	4.Muy fácil	4.Muy fácil	4.Muy fácil	3. Fácil	4.Muy fácil	3. Fácil	4.Muy fácil	4.Muy fácil
PAC38	3. Fácil	3. Fácil	2.Difícil	3. Fácil	2.Difícil	3. Fácil	3. Fácil	3. Fácil	3. Fácil	3. Fácil	4.Muy fácil	4.Muy fácil
PAC39	2.Difícil	3. Fácil	3. Fácil	3. Fácil	2.Difícil	3. Fácil	2.Difícil	2.Difícil	2.Difícil	2.Difícil	3. Fácil	2.Difícil
PAC40	3. Fácil	3. Fácil	3. Fácil	4.Muy fácil	3. Fácil	4.Muy fácil	3. Fácil	3. Fácil	3. Fácil	3. Fácil	3. Fácil	3. Fácil
PAC41	NC	NC	NC	NC	NC	NC	NC	NC	NC	NC	NC	NC
PAC42	3. Fácil	4.Muy fácil	3. Fácil	4.Muy fácil	3. Fácil	4.Muy fácil	3. Fácil	3. Fácil	4.Muy fácil	3. Fácil	3. Fácil	3. Fácil
PAC43	3. Fácil	3. Fácil	2.Difícil	3. Fácil	3. Fácil	3. Fácil	2.Difícil	2.Difícil	3. Fácil	3. Fácil	3. Fácil	3. Fácil
PAC44	3. Fácil	3. Fácil	3. Fácil	3. Fácil	3. Fácil	3. Fácil	3. Fácil	3. Fácil	3. Fácil	3. Fácil	3. Fácil	3. Fácil
PAC45	1. Muy difícil	1. Muy difícil	1. Muy difícil	3. Fácil	1. Muy difícil	3. Fácil	1. Muy difícil	1. Muy difícil	1. Muy difícil	3. Fácil	3. Fácil	3. Fácil
PAC46	NC	NC	NC	NC	NC	NC	NC	NC	NC	NC	NC	NC
PAC47	2.Difícil	2.Difícil	3. Fácil	3. Fácil	3. Fácil	3. Fácil	2.Difícil	2.Difícil	3. Fácil	3. Fácil	3. Fácil	3. Fácil
PAC48	3. Fácil	4.Muy fácil	3. Fácil	4.Muy fácil	4.Muy fácil	4.Muy fácil	3. Fácil	3. Fácil	4.Muy fácil	4.Muy fácil	4.Muy fácil	4.Muy fácil
PAC49	3. Fácil	3. Fácil	3. Fácil	4.Muy fácil	3. Fácil	3. Fácil	2.Difícil	3. Fácil	2.Difícil	1. Muy difícil	2.Difícil	2.Difícil
PAC50	2.Difícil	3. Fácil	2.Difícil	3. Fácil	3. Fácil	4.Muy fácil	2.Difícil	2.Difícil	3. Fácil	4.Muy fácil	3. Fácil	3. Fácil
PAC51	3. Fácil	4.Muy fácil	3. Fácil	4.Muy fácil	4.Muy fácil	4.Muy fácil	2.Difícil	1. Muy difícil	4.Muy fácil	3. Fácil	3. Fácil	4.Muy fácil
PAC52	2.Difícil	3. Fácil	1. Muy difícil	2.Difícil	2.Difícil	2.Difícil	2.Difícil	3. Fácil	3. Fácil	2.Difícil	3. Fácil	3. Fácil
PAC53	NC	NC	NC	NC	NC	NC	NC	NC	NC	NC	NC	NC
PAC54	3. Fácil	3. Fácil	2.Difícil	4.Muy fácil	3. Fácil	4.Muy fácil	2.Difícil	2.Difícil	3. Fácil	3. Fácil	3. Fácil	3. Fácil
PAC55	3. Fácil	3. Fácil	3. Fácil	3. Fácil	3. Fácil	3. Fácil	3. Fácil	2.Difícil	3. Fácil	3. Fácil	3. Fácil	3. Fácil
PAC56	NC	NC	NC	NC	NC	NC	NC	NC	NC	NC	NC	NC
PAC57	3. Fácil	3. Fácil	3. Fácil	3. Fácil	3. Fácil	3. Fácil	3. Fácil	3. Fácil	3. Fácil	3. Fácil	3. Fácil	3. Fácil
PAC58	NC	NC	NC	NC	NC	NC	NC	NC	NC	NC	NC	NC
PAC59	2.Difícil	3. Fácil	2.Difícil	4.Muy fácil	3. Fácil	4.Muy fácil	3. Fácil	2.Difícil	4.Muy fácil	4.Muy fácil	4.Muy fácil	4.Muy fácil
PAC60	3. Fácil	4.Muy fácil	3. Fácil	2.Difícil	3. Fácil	4.Muy fácil	3. Fácil	3. Fácil	3. Fácil	2.Difícil	3. Fácil	1. Muy difícil

## Sheet: 6HNA_POST
ID	HNA_itempost1	HNA_itempost2	HNA_itempost3	HNA_itempost4	HNA_itempost5	HNA_itempost6	HNA_itempost7	HNA_itempost8	HNA_itempost9	HNA_itempost10	HNA_itempost11	HNA_itempost12	HNA_itempost13	HNA_itempost14	HNA_itempost15	HNA_itempost16	HNA_itempost17	HNA_itempost18	HNA_itempost19	HNA_itempost20	HNA_itempost21	HNA_itempost22	HNA_itempost23	HNA_itempost24	HNA_itempost25	HNA_itempost26	HNA_itempost27	HNA_itempost28	HNA_itempost29	HNA_itempost30	HNA_itempost31	HNA_itempost32	HNA_itempost33	HNA_itempost34	HNA_itempost35	HNA_itempost36	HNA_itempost37	HNA_itempost38	HNA_itempost39	HNA_itempost40	HNA_itempost41	HNA_itempost42	HNA_itempost43	HNA_itempost44	HNA_itempost45	HNA_itempost46	HNA_itempost47	HNA_itempost48	HNA_itempost49
PAC01	No	No	No	No	No	No	No	Si	No	Si	No	No	Si	No	No	No	No	No	No	Si	si	si	no	no	no	no	si	si	No	No	No	No	No	Si	No	No	No	No	No	No	No	No	No	No	Si	No	Si	Si	No
PAC02	No	No	Si	No	No	No	No	No	No	No	No	No	No	No	No	No	No	Si	No	No	no	no	no	no	no	no	no	no	No	No	No	No	No	No	No	No	No	No	No	No	Si	No	No	no	No	No	No	No	No
PAC03	No	No	No	Si	Si	No	No	No	No	Si	Si	No	Si	No	Si	No	Si	No	Si	No	no	no	no	no	no	no	no	no	No	No	No	No	No	No	Si	No	Si	Si	No	No	No	No	No	No	Si	Si	No	Si	No
PAC04	Si	No	Si	No	Si	No	Si	Si	No	Si	No	No	Si	Si	Si	No	Si	Si	No	Si	no	si	no	si	no	si	si	si	No	No	No	No	No	No	Si	No	No	Si	No	Si	Si	No	No	No	Si	Si	Si	Si	No
PAC05	No	No	No	No	No	No	No	No	No	No	No	No	No	No	No	No	No	No	No	No	no	no	no	no	no	no	no	no	No	No	No	No	No	No	No	No	No	No	No	No	No	No	No	No	No	No	No	No	No
PAC06	No	No	No	No	No	No	No	No	No	No	No	No	No	No	No	No	No	No	No	No	no	no	no	no	no	no	no	no	No	No	No	No	No	No	No	No	No	No	No	No	No	No	No	No	No	No	No	No	No
PAC07	No	No	No	No	No	No	No	No	No	Si	No	No	No	No	Si	No	No	Si	No	Si	no	no	si	no	no	no	no	no	Si	No	No	No	Si	Si	No	No	No	No	No	No	No	No	No	No	Si	No	No	Si	Si
PAC08	No	No	Si	No	Si	No	Si	No	No	Si	No	No	Si	No	No	No	No	Si	No	Si	no	no	no	no	no	no	si	si	No	No	No	No	No	No	No	No	No	No	Si	No	No	No	No	No	Si	Si	Si	Si	No
PAC09	Si	No	Si	No	Si	No	No	No	No	Si	No	No	Si	No	Si	No	No	Si	No	No	no	no	si	si	no	no	no	no	No	No	No	No	No	No	Si	Si	No	No	No	No	No	No	No	No	Si	Si	No	Si	No
PAC10	Si	No	No	No	No	No	No	No	No	Si	No	No	No	No	Si	No	No	No	No	No	no	no	no	no	no	no	no	no	No	No	Si	Si	No	No	No	No	Si	No	No	No	No	No	No	No	No	No	No	Si	No
PAC11	No	Si	Si	No	No	No	No	No	No	Si	No	No	Si	No	Si	No	No	No	No	Si	no	no	no	no	no	no	no	no	Si	No	No	No	No	Si	No	No	No	No	No	No	No	No	No	No	Si	No	Si	Si	No
PAC14	No	No	No	No	No	No	No	No	No	No	No	No	No	No	No	No	No	No	No	Si	no	no	no	no	no	no	no	no	No	No	No	No	No	No	No	No	No	No	No	No	No	No	No	No	No	No	No	No	No
PAC15	No	Si	Si	Si	No	No	No	No	No	Si	Si	No	Si	Si	Si	Si	Si	No	No	No	si	no	no	no	si	no	si	si	Si	No	Si	No	No	No	No	No	No	No	No	No	No	No	No	No	Si	Si	No	Si	No
PAC16	No	No	No	No	No	No	No	No	No	No	No	No	No	No	No	No	No	No	No	No	no	no	no	no	no	no	no	no	No	No	No	No	No	No	No	No	No	No	No	No	No	No	No	No	No	No	No	No	No
PAC19	No	No	Si	No	Si	No	No	No	No	Si	No	No	No	No	Si	No	Si	Si	Si	Si	si	no	si	si	no	no	no	no	Si	No	No	No	No	No	Si	Si	Si	Si	Si	No	No	No	No	No	No	No	No	No	No
PAC20	Si	No	No	Si	Si	No	No	Si	Si	Si	No	No	Si	No	Si	Si	Si	No	No	No	no	no	si	no	no	no	no	no	Si	Si	Si	Si	Si	Si	Si	Si	No	No	No	Si	No	No	No	Si	Si	Si	Si	Si	Si
PAC21	No	No	No	No	No	No	No	No	No	No	No	No	No	No	No	No	No	No	No	No	no	no	no	no	no	no	no	no	No	No	No	No	No	No	No	No	No	No	No	No	No	No	No	No	No	No	No	No	No
PAC22	No	No	No	No	No	No	No	No	No	No	No	No	No	No	No	No	No	No	No	No	no	no	no	no	no	no	no	no	No	No	No	No	No	No	No	No	No	No	No	No	No	No	No	No	No	No	No	No	No
PAC23	No	No	Si	No	No	No	No	No	No	Si	No	No	No	No	No	No	Si	Si	No	No	no	no	si	no	no	no	no	no	No	Si	Si	No	No	No	No	No	No	No	No	No	No	No	No	No	No	No	No	No	No
PAC24	No	No	No	No	No	No	No	No	No	No	No	No	No	No	No	No	No	No	No	No	no	no	no	no	no	no	no	no	No	No	No	No	No	No	No	No	No	No	No	No	No	No	No	No	No	No	No	No	No
PAC25	No	No	No	No	No	No	No	No	No	No	No	No	No	No	No	No	No	No	No	No	no	no	no	no	no	no	no	no	No	No	No	No	No	No	No	No	No	No	No	No	No	No	No	No	No	No	No	No	No
PAC26	No	No	No	No	No	No	No	No	No	No	No	No	No	No	No	No	No	No	No	No	no	no	no	no	no	no	no	no	No	No	No	No	No	No	No	No	No	No	No	No	No	No	No	No	No	No	No	No	No
PAC27	Si	Si	Si	No	Si	No	Si	Si	No	Si	Si	No	No	No	Si	Si	Si	Si	No	Si	no	no	no	si	no	si	no	no	Si	No	No	No	No	No	Si	Si	No	Si	No	No	No	No	Si	Si	Si	Si	Si	Si	Si
PAC29	No	No	No	Si	No	No	No	No	Si	No	No	No	No	No	No	No	No	No	No	Si	si	no	no	si	no	no	no	no	No	No	No	Si	No	No	No	No	No	No	No	Si	No	No	No	No	No	No	No	Si	No
PAC30	Si	Si	No	Si	Si	No	Si	No	No	Si	No	No	Si	No	Si	Si	Si	Si	No	Si	no	no	no	no	no	no	no	no	No	No	No	No	No	Si	No	No	Si	Si	No	Si	No	No	No	Si	Si	Si	No	Si	No
PAC31	No	No	No	No	No	No	No	No	No	No	No	No	No	No	No	No	No	No	No	No	no	no	no	no	no	no	no	no	No	No	No	No	No	No	No	No	No	No	No	No	No	No	No	No	No	No	No	No	No
PAC32	No	Si	No	Si	No	Si	No	No	No	Si	Si	No	Si	No	Si	No	Si	Si	No	Si	si	no	si	no	no	no	si	si	Si	No	No	No	No	No	No	No	Si	No	Si	No	No	No	Si	No	No	Si	No	Si	No
PAC33	No	Si	Si	No	No	No	No	Si	No	No	No	No	No	No	Si	No	Si	No	No	No	si	no	no	no	no	si	no	no	Si	No	Si	No	No	No	Si	Si	No	Si	No	Si	No	No	Si	Si	Si	No	No	Si	No
PAC34	No	No	Si	No	No	No	Si	Si	No	Si	No	No	No	Si	Si	No	Si	No	No	Si	no	si	si	no	si	no	no	no	No	Si	Si	Si	No	Si	Si	Si	No	Si	No	Si	Si	No	No	Si	Si	Si	No	Si	No
PAC35	No	Si	Si	No	Si	No	Si	Si	No	Si	No	No	Si	No	Si	No	No	No	No	Si	no	no	si	no	no	si	no	no	No	No	No	No	No	No	No	Si	Si	No	No	Si	No	No	No	Si	Si	Si	No	No	No
PAC36	No	Si	No	Si	No	No	No	No	No	Si	No	No	Si	No	No	Si	Si	Si	No	No	no	no	no	no	no	no	no	no	No	No	No	No	No	No	No	No	No	No	No	No	No	No	No	No	No	No	No	Si	No
PAC37	No	No	Si	Si	Si	Si	No	Si	No	Si	No	No	Si	Si	Si	No	Si	Si	No	Si	si	si	si	no	si	si	no	no	Si	Si	Si	No	No	No	Si	Si	No	No	No	No	No	No	No	No	Si	No	No	Si	No
PAC38	No	No	Si	No	Si	No	No	No	No	Si	No	No	Si	No	Si	Si	Si	No	No	No	no	no	no	no	no	no	no	no	Si	No	No	No	No	No	No	No	No	No	No	No	No	No	Si	No	No	No	No	No	No
PAC39	No	No	No	No	Si	No	No	No	No	Si	No	No	No	No	No	Si	No	No	No	No	si	no	no	no	no	no	no	si	No	No	No	No	No	No	No	No	No	No	No	No	Si	No	No	No	Si	No	Si	No	Si
PAC40	No	No	No	No	No	No	No	No	No	No	Si	No	No	Si	No	No	No	No	No	No	no	no	no	no	no	no	si	si	No	No	No	No	No	No	No	No	No	No	No	No	No	No	No	No	No	No	No	No	No
PAC41	No	No	No	No	No	No	No	Si	Si	No	No	No	Si	Si	Si	Si	No	No	No	No	si	no	no	no	no	no	no	no	No	No	No	No	No	No	No	No	No	No	No	No	No	No	No	No	No	No	No	No	No
PAC42	No	No	No	No	No	No	No	No	No	No	No	No	No	No	No	No	No	No	No	No	no	no	no	no	no	no	no	no	No	Si	No	No	No	No	No	No	No	No	No	No	No	No	Si	No	Si	No	No	Si	No
PAC43	No	Si	No	No	Si	No	Si	Si	No	Si	Si	No	No	Si	Si	No	Si	No	No	No	si	no	no	si	no	no	no	no	No	No	No	No	No	No	No	No	No	No	No	No	No	No	No	No	No	No	No	Si	No
PAC44	No	No	No	No	Si	No	No	No	No	Si	No	No	No	No	No	No	No	Si	No	No	no	no	no	si	no	no	no	no	No	No	Si	No	No	Si	No	Si	Si	No	No	No	No	No	Si	No	Si	No	No	No	No
PAC45	Si	Si	Si	Si	Si	Si	Si	Si	Si	Si	Si	Si	Si	Si	Si	Si	Si	Si	Si	Si	no	no	si	si	no	si	no	no	Si	Si	Si	Si	Si	Si	Si	Si	Si	Si	No	Si	Si	No	No	Si	Si	Si	Si	Si	No
PAC47	No	No	Si	No	No	No	No	No	No	Si	No	No	Si	No	No	No	No	No	No	No	no	no	no	si	no	no	si	si	No	No	No	No	Si	No	No	Si	No	No	Si	No	No	No	No	No	No	No	No	Si	No
PAC48	No	No	No	No	No	No	No	No	No	No	No	No	No	No	No	No	No	No	No	No	no	no	no	no	no	no	no	no	No	No	No	No	No	No	No	No	No	No	No	No	No	No	No	No	No	No	No	No	No
PAC49	No	No	No	No	No	No	No	No	No	No	No	No	No	No	Si	No	Si	No	No	No	no	no	no	no	no	no	no	no	No	No	No	No	No	No	No	No	No	No	Si	No	No	No	No	No	Si	No	No	Si	No
PAC50	No	No	Si	No	Si	No	No	No	No	Si	No	No	Si	No	No	No	No	No	No	Si	no	no	no	no	no	no	no	no	No	No	No	No	No	No	No	No	No	No	No	No	No	No	No	No	Si	No	No	Si	No
PAC51	No	No	No	No	No	No	Si	No	No	No	No	No	No	No	No	No	No	No	No	No	no	no	no	no	no	no	no	no	No	No	No	No	No	No	No	No	No	No	No	No	No	No	No	No	No	No	No	No	No
PAC52	No	No	No	No	No	No	No	No	No	No	No	No	No	No	No	No	No	No	No	No	no	no	no	no	no	no	no	no	No	No	No	No	No	No	No	No	No	No	No	No	No	No	No	No	No	No	No	No	No
PAC54	No	No	No	No	No	No	No	No	No	Si	No	No	No	No	No	No	No	Si	No	No	no	no	no	no	no	no	si	si	No	No	No	No	No	No	No	No	No	No	No	Si	No	No	No	No	No	Si	No	No	No
PAC55	No	No	No	Si	No	No	No	No	Si	Si	No	No	No	No	Si	Si	Si	Si	No	Si	si	no	no	no	si	no	no	no	Si	Si	No	No	No	No	No	No	No	No	No	No	No	No	No	No	Si	No	No	No	No
PAC57	No	No	No	No	No	No	No	No	No	No	No	No	No	No	No	No	No	No	No	No	no	no	no	no	no	no	no	no	No	No	No	No	No	No	No	No	No	No	No	No	No	No	No	No	Si	Si	Si	Si	Si
PAC59	No	No	No	No	No	No	No	No	No	Si	No	No	Si	No	Si	No	No	No	No	No	no	no	no	no	si	no	no	no	No	No	No	No	No	No	No	No	No	No	No	No	Si	No	No	No	No	No	No	Si	No
PAC60	No	Si	Si	No	No	No	No	Si	No	Si	No	No	Si	Si	Si	No	No	No	No	Si	no	si	si	no	si	no	si	si	Si	No	No	No	No	Si	Si	Si	Si	Si	No	Si	No	No	Si	No	Si	No	Si	Si	Si
[truncated: 26 more columns]

## Sheet: 7CEPEC_POST
ID	CEPEC_itempost1	CEPEC_itempost2	CEPEC_itempost3	CEPEC_itempost4	CEPEC_itempost5	CEPEC_itempost6	CEPEC_itempost7	CEPEC_itempost8	CEPEC_itempost9	CEPEC_itempost10	CEPEC_itempost11	CEPEC_itempost12	CEPEC_itempost13	CEPEC_itempost14	CEPEC_itempost15	CEPEC_itempost16	CEPEC_itempost17	CEPEC_itempost18	CEPEC_itempost19	CEPEC_itempost20	CEPEC_itempost21	CEPEC_itempost22	CEPEC_itempost23	CEPEC_itempost24	CEPEC_itempost25	CEPEC_itempost26	CEPEC_itempost27	CEPEC_itempost28	CEPEC_itempost29	CEPEC_itempost30	CEPEC_itempost31	CEPEC_itempost32	CEPEC_itempost33	CEPEC_itempost34	CEPEC_itempost35	CEPEC_itempost36	CEPEC_itempost37	CEPEC_itempost38	CEPEC_itempost39	CEPEC_itempost40	CEPEC_itempost41	CEPEC_itempost42	CEPEC_itempost43	CEPEC_itempost44	CEPEC_itempost45	CEPEC_itempost46	CEPEC_itempost47
PAC01	1. NO estoy en absoluto de acuerdo	5. Estoy totalmente de acuerdo	5. Estoy totalmente de acuerdo	4. Estoy de acuerdo	4. Estoy de acuerdo	4. Estoy de acuerdo	5. Estoy totalmente de acuerdo	1. NO estoy en absoluto de acuerdo	4. Estoy de acuerdo	4. Estoy de acuerdo	1. NO estoy en absoluto de acuerdo	4. Estoy de acuerdo	4. Estoy de acuerdo	4. Estoy de acuerdo	2. NO estoy de acuerdo	2. NO estoy de acuerdo	3. Me es indiferente	4. Estoy de acuerdo	4. Estoy de acuerdo	4. Estoy de acuerdo	3. Me es indiferente	2. NO estoy de acuerdo	2. NO estoy de acuerdo	5. Estoy totalmente de acuerdo	2. NO estoy de acuerdo	2. NO estoy de acuerdo	4. Estoy de acuerdo	4. Estoy de acuerdo	4. Estoy de acuerdo	4. Estoy de acuerdo	5. Estoy totalmente de acuerdo	5. Estoy totalmente de acuerdo	4. Estoy de acuerdo	4. Estoy de acuerdo	4. Estoy de acuerdo	5. Estoy totalmente de acuerdo	4. Estoy de acuerdo	4. Estoy de acuerdo	5. Estoy totalmente de acuerdo	5. Estoy totalmente de acuerdo	1. NO estoy en absoluto de acuerdo	2. NO estoy de acuerdo	4. Estoy de acuerdo	5. Estoy totalmente de acuerdo	5. Estoy totalmente de acuerdo	4. Estoy de acuerdo	2. NO estoy de acuerdo
PAC02	4. Estoy de acuerdo	4. Estoy de acuerdo	4. Estoy de acuerdo	4. Estoy de acuerdo	4. Estoy de acuerdo	4. Estoy de acuerdo	4. Estoy de acuerdo	4. Estoy de acuerdo	5. Estoy totalmente de acuerdo	5. Estoy totalmente de acuerdo	4. Estoy de acuerdo	4. Estoy de acuerdo	2. NO estoy de acuerdo	4. Estoy de acuerdo	2. NO estoy de acuerdo	2. NO estoy de acuerdo	4. Estoy de acuerdo	4. Estoy de acuerdo	4. Estoy de acuerdo	4. Estoy de acuerdo	4. Estoy de acuerdo	2. NO estoy de acuerdo	4. Estoy de acuerdo	4. Estoy de acuerdo	4. Estoy de acuerdo	4. Estoy de acuerdo	4. Estoy de acuerdo	4. Estoy de acuerdo	4. Estoy de acuerdo	4. Estoy de acuerdo	2. NO estoy de acuerdo	2. NO estoy de acuerdo	2. NO estoy de acuerdo	4. Estoy de acuerdo	2. NO estoy de acuerdo	4. Estoy de acuerdo	4. Estoy de acuerdo	4. Estoy de acuerdo	4. Estoy de acuerdo	4. Estoy de acuerdo	4. Estoy de acuerdo	2. NO estoy de acuerdo	4. Estoy de acuerdo	2. NO estoy de acuerdo	4. Estoy de acuerdo	4. Estoy de acuerdo	4. Estoy de acuerdo
PAC03	4. Estoy de acuerdo	4. Estoy de acuerdo	5. Estoy totalmente de acuerdo	4. Estoy de acuerdo	4. Estoy de acuerdo	4. Estoy de acuerdo	4. Estoy de acuerdo	2. NO estoy de acuerdo	4. Estoy de acuerdo	4. Estoy de acuerdo	2. NO estoy de acuerdo	4. Estoy de acuerdo	2. NO estoy de acuerdo	4. Estoy de acuerdo	2. NO estoy de acuerdo	4. Estoy de acuerdo	4. Estoy de acuerdo	4. Estoy de acuerdo	4. Estoy de acuerdo	4. Estoy de acuerdo	4. Estoy de acuerdo	4. Estoy de acuerdo	4. Estoy de acuerdo	4. Estoy de acuerdo	4. Estoy de acuerdo	4. Estoy de acuerdo	4. Estoy de acuerdo	4. Estoy de acuerdo	4. Estoy de acuerdo	4. Estoy de acuerdo	4. Estoy de acuerdo	2. NO estoy de acuerdo	2. NO estoy de acuerdo	4. Estoy de acuerdo	4. Estoy de acuerdo	4. Estoy de acuerdo	4. Estoy de acuerdo	4. Estoy de acuerdo	4. Estoy de acuerdo	2. NO estoy de acuerdo	4. Estoy de acuerdo	2. NO estoy de acuerdo	4. Estoy de acuerdo	2. NO estoy de acuerdo	4. Estoy de acuerdo	4. Estoy de acuerdo	4. Estoy de acuerdo
PAC04	2. NO estoy de acuerdo	4. Estoy de acuerdo	4. Estoy de acuerdo	2. NO estoy de acuerdo	4. Estoy de acuerdo	4. Estoy de acuerdo	2. NO estoy de acuerdo	2. NO estoy de acuerdo	4. Estoy de acuerdo	4. Estoy de acuerdo	2. NO estoy de acuerdo	4. Estoy de acuerdo	4. Estoy de acuerdo	2. NO estoy de acuerdo	2. NO estoy de acuerdo	2. NO estoy de acuerdo	4. Estoy de acuerdo	2. NO estoy de acuerdo	2. NO estoy de acuerdo	4. Estoy de acuerdo	4. Estoy de acuerdo	4. Estoy de acuerdo	2. NO estoy de acuerdo	4. Estoy de acuerdo	4. Estoy de acuerdo	4. Estoy de acuerdo	4. Estoy de acuerdo	2. NO estoy de acuerdo	4. Estoy de acuerdo	4. Estoy de acuerdo	4. Estoy de acuerdo	4. Estoy de acuerdo	4. Estoy de acuerdo	2. NO estoy de acuerdo	2. NO estoy de acuerdo	4. Estoy de acuerdo	2. NO estoy de acuerdo	4. Estoy de acuerdo	4. Estoy de acuerdo	2. NO estoy de acuerdo	4. Estoy de acuerdo	2. NO estoy de acuerdo	2. NO estoy de acuerdo	4. Estoy de acuerdo	2. NO estoy de acuerdo	2. NO estoy de acuerdo	2. NO estoy de acuerdo
PAC05	1. NO estoy en absoluto de acuerdo	1. NO estoy en absoluto de acuerdo	5. Estoy totalmente de acuerdo	5. Estoy totalmente de acuerdo	1. NO estoy en absoluto de acuerdo	1. NO estoy en absoluto de acuerdo	1. NO estoy en absoluto de acuerdo	1. NO estoy en absoluto de acuerdo	2. NO estoy de acuerdo	5. Estoy totalmente de acuerdo	1. NO estoy en absoluto de acuerdo	5. Estoy totalmente de acuerdo	1. NO estoy en absoluto de acuerdo	5. Estoy totalmente de acuerdo	1. NO estoy en absoluto de acuerdo	1. NO estoy en absoluto de acuerdo	5. Estoy totalmente de acuerdo	5. Estoy totalmente de acuerdo	1. NO estoy en absoluto de acuerdo	5. Estoy totalmente de acuerdo	1. NO estoy en absoluto de acuerdo	1. NO estoy en absoluto de acuerdo	1. NO estoy en absoluto de acuerdo	5. Estoy totalmente de acuerdo	5. Estoy totalmente de acuerdo	5. Estoy totalmente de acuerdo	1. NO estoy en absoluto de acuerdo	1. NO estoy en absoluto de acuerdo	5. Estoy totalmente de acuerdo	1. NO estoy en absoluto de acuerdo	1. NO estoy en absoluto de acuerdo	5. Estoy totalmente de acuerdo	5. Estoy totalmente de acuerdo	5. Estoy totalmente de acuerdo	1. NO estoy en absoluto de acuerdo	1. NO estoy en absoluto de acuerdo	5. Estoy totalmente de acuerdo	5. Estoy totalmente de acuerdo	1. NO estoy en absoluto de acuerdo	1. NO estoy en absoluto de acuerdo	5. Estoy totalmente de acuerdo	1. NO estoy en absoluto de acuerdo	1. NO estoy en absoluto de acuerdo	5. Estoy totalmente de acuerdo	1. NO estoy en absoluto de acuerdo	1. NO estoy en absoluto de acuerdo	1. NO estoy en absoluto de acuerdo
PAC06	4. Estoy de acuerdo	4. Estoy de acuerdo	4. Estoy de acuerdo	4. Estoy de acuerdo	4. Estoy de acuerdo	4. Estoy de acuerdo	4. Estoy de acuerdo	2. NO estoy de acuerdo	4. Estoy de acuerdo	4. Estoy de acuerdo	3. Me es indiferente	4. Estoy de acuerdo	2. NO estoy de acuerdo	4. Estoy de acuerdo	2. NO estoy de acuerdo	4. Estoy de acuerdo	5. Estoy totalmente de acuerdo	4. Estoy de acuerdo	4. Estoy de acuerdo	4. Estoy de acuerdo	4. Estoy de acuerdo	3. Me es indiferente	4. Estoy de acuerdo	3. Me es indiferente	4. Estoy de acuerdo	4. Estoy de acuerdo	4. Estoy de acuerdo	4. Estoy de acuerdo	4. Estoy de acuerdo	4. Estoy de acuerdo	3. Me es indiferente	4. Estoy de acuerdo	3. Me es indiferente	4. Estoy de acuerdo	3. Me es indiferente	3. Me es indiferente	4. Estoy de acuerdo	4. Estoy de acuerdo	4. Estoy de acuerdo	4. Estoy de acuerdo	4. Estoy de acuerdo	3. Me es indiferente	4. Estoy de acuerdo	4. Estoy de acuerdo	4. Estoy de acuerdo	5. Estoy totalmente de acuerdo	5. Estoy totalmente de acuerdo
PAC07	2. NO estoy de acuerdo	4. Estoy de acuerdo	4. Estoy de acuerdo	4. Estoy de acuerdo	2. NO estoy de acuerdo	4. Estoy de acuerdo	4. Estoy de acuerdo	4. Estoy de acuerdo	4. Estoy de acuerdo	4. Estoy de acuerdo	2. NO estoy de acuerdo	4. Estoy de acuerdo	4. Estoy de acuerdo	4. Estoy de acuerdo	2. NO estoy de acuerdo	3. Me es indiferente	4. Estoy de acuerdo	4. Estoy de acuerdo	4. Estoy de acuerdo	4. Estoy de acuerdo	4. Estoy de acuerdo	4. Estoy de acuerdo	4. Estoy de acuerdo	4. Estoy de acuerdo	4. Estoy de acuerdo	4. Estoy de acuerdo	4. Estoy de acuerdo	4. Estoy de acuerdo	4. Estoy de acuerdo	4. Estoy de acuerdo	4. Estoy de acuerdo	4. Estoy de acuerdo	4. Estoy de acuerdo	4. Estoy de acuerdo	2. NO estoy de acuerdo	4. Estoy de acuerdo	4. Estoy de acuerdo	4. Estoy de acuerdo	4. Estoy de acuerdo	4. Estoy de acuerdo	4. Estoy de acuerdo	4. Estoy de acuerdo	4. Estoy de acuerdo	4. Estoy de acuerdo	4. Estoy de acuerdo	4. Estoy de acuerdo	4. Estoy de acuerdo
PAC08	5. Estoy totalmente de acuerdo	5. Estoy totalmente de acuerdo	5. Estoy totalmente de acuerdo	4. Estoy de acuerdo	4. Estoy de acuerdo	4. Estoy de acuerdo	5. Estoy totalmente de acuerdo	1. NO estoy en absoluto de acuerdo	4. Estoy de acuerdo	4. Estoy de acuerdo	4. Estoy de acuerdo	4. Estoy de acuerdo	4. Estoy de acuerdo	4. Estoy de acuerdo	2. NO estoy de acuerdo	4. Estoy de acuerdo	4. Estoy de acuerdo	4. Estoy de acuerdo	2. NO estoy de acuerdo	4. Estoy de acuerdo	4. Estoy de acuerdo	4. Estoy de acuerdo	2. NO estoy de acuerdo	4. Estoy de acuerdo	4. Estoy de acuerdo	4. Estoy de acuerdo	4. Estoy de acuerdo	4. Estoy de acuerdo	4. Estoy de acuerdo	5. Estoy totalmente de acuerdo	4. Estoy de acuerdo	4. Estoy de acuerdo	5. Estoy totalmente de acuerdo	2. NO estoy de acuerdo	4. Estoy de acuerdo	4. Estoy de acuerdo	4. Estoy de acuerdo	4. Estoy de acuerdo	4. Estoy de acuerdo	4. Estoy de acuerdo	4. Estoy de acuerdo	4. Estoy de acuerdo	4. Estoy de acuerdo	5. Estoy totalmente de acuerdo	4. Estoy de acuerdo	4. Estoy de acuerdo	4. Estoy de acuerdo
PAC09	4. Estoy de acuerdo	4. Estoy de acuerdo	4. Estoy de acuerdo	2. NO estoy de acuerdo	4. Estoy de acuerdo	4. Estoy de acuerdo	4. Estoy de acuerdo	2. NO estoy de acuerdo	4. Estoy de acuerdo	4. Estoy de acuerdo	3. Me es indiferente	3. Me es indiferente	4. Estoy de acuerdo	2. NO estoy de acuerdo	2. NO estoy de acuerdo	3. Me es indiferente	3. Me es indiferente	3. Me es indiferente	3. Me es indiferente	2. NO estoy de acuerdo	4. Estoy de acuerdo	4. Estoy de acuerdo	2. NO estoy de acuerdo	4. Estoy de acuerdo	3. Me es indiferente	2. NO estoy de acuerdo	4. Estoy de acuerdo	4. Estoy de acuerdo	2. NO estoy de acuerdo	4. Estoy de acuerdo	2. NO estoy de acuerdo	4. Estoy de acuerdo	3. Me es indiferente	2. NO estoy de acuerdo	3. Me es indiferente	4. Estoy de acuerdo	4. Estoy de acuerdo	3. Me es indiferente	2. NO estoy de acuerdo	4. Estoy de acuerdo	2. NO estoy de acuerdo	3. Me es indiferente	3. Me es indiferente	4. Estoy de acuerdo	4. Estoy de acuerdo	4. Estoy de acuerdo	2. NO estoy de acuerdo
PAC10	2. NO estoy de acuerdo	3. Me es indiferente	4. Estoy de acuerdo	2. NO estoy de acuerdo	4. Estoy de acuerdo	5. Estoy totalmente de acuerdo	3. Me es indiferente	2. NO estoy de acuerdo	4. Estoy de acuerdo	4. Estoy de acuerdo	2. NO estoy de acuerdo	4. Estoy de acuerdo	5. Estoy totalmente de acuerdo	2. NO estoy de acuerdo	3. Me es indiferente	2. NO estoy de acuerdo	2. NO estoy de acuerdo	4. Estoy de acuerdo	4. Estoy de acuerdo	2. NO estoy de acuerdo	4. Estoy de acuerdo	2. NO estoy de acuerdo	2. NO estoy de acuerdo	4. Estoy de acuerdo	2. NO estoy de acuerdo	4. Estoy de acuerdo	4. Estoy de acuerdo	4. Estoy de acuerdo	1. NO estoy en absoluto de acuerdo	4. Estoy de acuerdo	4. Estoy de acuerdo	4. Estoy de acuerdo	4. Estoy de acuerdo	4. Estoy de acuerdo	2. NO estoy de acuerdo	4. Estoy de acuerdo	4. Estoy de acuerdo	4. Estoy de acuerdo	5. Estoy totalmente de acuerdo	3. Me es indiferente	2. NO estoy de acuerdo	2. NO estoy de acuerdo	4. Estoy de acuerdo	5. Estoy totalmente de acuerdo	2. NO estoy de acuerdo	4. Estoy de acuerdo	4. Estoy de acuerdo
PAC11	4. Estoy de acuerdo	4. Estoy de acuerdo	5. Estoy totalmente de acuerdo	3. Me es indiferente	4. Estoy de acuerdo	5. Estoy totalmente de acuerdo	4. Estoy de acuerdo	1. NO estoy en absoluto de acuerdo	4. Estoy de acuerdo	3. Me es indiferente	1. NO estoy en absoluto de acuerdo	3. Me es indiferente	3. Me es indiferente	2. NO estoy de acuerdo	4. Estoy de acuerdo	2. NO estoy de acuerdo	2. NO estoy de acuerdo	2. NO estoy de acuerdo	2. NO estoy de acuerdo	2. NO estoy de acuerdo	4. Estoy de acuerdo	2. NO estoy de acuerdo	2. NO estoy de acuerdo	4. Estoy de acuerdo	3. Me es indiferente	3. Me es indiferente	3. Me es indiferente	3. Me es indiferente	2. NO estoy de acuerdo	2. NO estoy de acuerdo	3. Me es indiferente	2. NO estoy de acuerdo	3. Me es indiferente	2. NO estoy de acuerdo	2. NO estoy de acuerdo	3. Me es indiferente	2. NO estoy de acuerdo	3. Me es indiferente	2. NO estoy de acuerdo	3. Me es indiferente	1. NO estoy en absoluto de acuerdo	1. NO estoy en absoluto de acuerdo	2. NO estoy de acuerdo	5. Estoy totalmente de acuerdo	2. NO estoy de acuerdo	3. Me es indiferente	4. Estoy de acuerdo
PAC14	2. NO estoy de acuerdo	5. Estoy totalmente de acuerdo	4. Estoy de acuerdo	4. Estoy de acuerdo	2. NO estoy de acuerdo	4. Estoy de acuerdo	4. Estoy de acuerdo	1. NO estoy en absoluto de acuerdo	4. Estoy de acuerdo	4. Estoy de acuerdo	1. NO estoy en absoluto de acuerdo	5. Estoy totalmente de acuerdo	1. NO estoy en absoluto de acuerdo	4. Estoy de acuerdo	2. NO estoy de acuerdo	1. NO estoy en absoluto de acuerdo	4. Estoy de acuerdo	4. Estoy de acuerdo	4. Estoy de acuerdo	4. Estoy de acuerdo	2. NO estoy de acuerdo	3. Me es indiferente	4. Estoy de acuerdo	4. Estoy de acuerdo	5. Estoy totalmente de acuerdo	5. Estoy totalmente de acuerdo	5. Estoy totalmente de acuerdo	5. Estoy totalmente de acuerdo	4. Estoy de acuerdo	5. Estoy totalmente de acuerdo	1. NO estoy en absoluto de acuerdo	4. Estoy de acuerdo	4. Estoy de acuerdo	4. Estoy de acuerdo	1. NO estoy en absoluto de acuerdo	5. Estoy totalmente de acuerdo	4. Estoy de acuerdo	4. Estoy de acuerdo	4. Estoy de acuerdo	2. NO estoy de acuerdo	4. Estoy de acuerdo	1. NO estoy en absoluto de acuerdo	4. Estoy de acuerdo	2. NO estoy de acuerdo	4. Estoy de acuerdo	4. Estoy de acuerdo	4. Estoy de acuerdo
PAC15	3. Me es indiferente	4. Estoy de acuerdo	5. Estoy totalmente de acuerdo	5. Estoy totalmente de acuerdo	3. Me es indiferente	4. Estoy de acuerdo	3. Me es indiferente	4. Estoy de acuerdo	4. Estoy de acuerdo	4. Estoy de acuerdo	1. NO estoy en absoluto de acuerdo	4. Estoy de acuerdo	4. Estoy de acuerdo	4. Estoy de acuerdo	1. NO estoy en absoluto de acuerdo	1. NO estoy en absoluto de acuerdo	4. Estoy de acuerdo	5. Estoy totalmente de acuerdo	4. Estoy de acuerdo	5. Estoy totalmente de acuerdo	2. NO estoy de acuerdo	1. NO estoy en absoluto de acuerdo	4. Estoy de acuerdo	5. Estoy totalmente de acuerdo	3. Me es indiferente	4. Estoy de acuerdo	5. Estoy totalmente de acuerdo	4. Estoy de acuerdo	5. Estoy totalmente de acuerdo	3. Me es indiferente	5. Estoy totalmente de acuerdo	4. Estoy de acuerdo	4. Estoy de acuerdo	5. Estoy totalmente de acuerdo	1. NO estoy en absoluto de acuerdo	2. NO estoy de acuerdo	4. Estoy de acuerdo	4. Estoy de acuerdo	4. Estoy de acuerdo	4. Estoy de acuerdo	4. Estoy de acuerdo	1. NO estoy en absoluto de acuerdo	5. Estoy totalmente de acuerdo	4. Estoy de acuerdo	4. Estoy de acuerdo	4. Estoy de acuerdo	4. Estoy de acuerdo
PAC16	4. Estoy de acuerdo	5. Estoy totalmente de acuerdo	5. Estoy totalmente de acuerdo	5. Estoy totalmente de acuerdo	3. Me es indiferente	5. Estoy totalmente de acuerdo	5. Estoy totalmente de acuerdo	1. NO estoy en absoluto de acuerdo	5. Estoy totalmente de acuerdo	5. Estoy totalmente de acuerdo	4. Estoy de acuerdo	5. Estoy totalmente de acuerdo	1. NO estoy en absoluto de acuerdo	5. Estoy totalmente de acuerdo	2. NO estoy de acuerdo	3. Me es indiferente	5. Estoy totalmente de acuerdo	5. Estoy totalmente de acuerdo	5. Estoy totalmente de acuerdo	5. Estoy totalmente de acuerdo	5. Estoy totalmente de acuerdo	4. Estoy de acuerdo	5. Estoy totalmente de acuerdo	4. Estoy de acuerdo	5. Estoy totalmente de acuerdo	5. Estoy totalmente de acuerdo	5. Estoy totalmente de acuerdo	5. Estoy totalmente de acuerdo	5. Estoy totalmente de acuerdo	5. Estoy totalmente de acuerdo	2. NO estoy de acuerdo	4. Estoy de acuerdo	4. Estoy de acuerdo	5. Estoy totalmente de acuerdo	4. Estoy de acuerdo	4. Estoy de acuerdo	4. Estoy de acuerdo	5. Estoy totalmente de acuerdo	5. Estoy totalmente de acuerdo	5. Estoy totalmente de acuerdo	5. Estoy totalmente de acuerdo	3. Me es indiferente	5. Estoy totalmente de acuerdo	3. Me es indiferente	4. Estoy de acuerdo	5. Estoy totalmente de acuerdo	5. Estoy totalmente de acuerdo
PAC19	4. Estoy de acuerdo	4. Estoy de acuerdo	4. Estoy de acuerdo	4. Estoy de acuerdo	3. Me es indiferente	4. Estoy de acuerdo	5. Estoy totalmente de acuerdo	4. Estoy de acuerdo	5. Estoy totalmente de acuerdo	4. Estoy de acuerdo	4. Estoy de acuerdo	4. Estoy de acuerdo	4. Estoy de acuerdo	4. Estoy de acuerdo	5. Estoy totalmente de acuerdo	3. Me es indiferente	4. Estoy de acuerdo	4. Estoy de acuerdo	4. Estoy de acuerdo	4. Estoy de acuerdo	4. Estoy de acuerdo	4. Estoy de acuerdo	4. Estoy de acuerdo	5. Estoy totalmente de acuerdo	3. Me es indiferente	4. Estoy de acuerdo	5. Estoy totalmente de acuerdo	4. Estoy de acuerdo	4. Estoy de acuerdo	4. Estoy de acuerdo	4. Estoy de acuerdo	4. Estoy de acuerdo	4. Estoy de acuerdo	4. Estoy de acuerdo	3. Me es indiferente	4. Estoy de acuerdo	4. Estoy de acuerdo	4. Estoy de acuerdo	4. Estoy de acuerdo	5. Estoy totalmente de acuerdo	4. Estoy de acuerdo	4. Estoy de acuerdo	4. Estoy de acuerdo	5. Estoy totalmente de acuerdo	4. Estoy de acuerdo	5. Estoy totalmente de acuerdo	4. Estoy de acuerdo
PAC20	4. Estoy de acuerdo	4. Estoy de acuerdo	4. Estoy de acuerdo	4. Estoy de acuerdo	4. Estoy de acuerdo	4. Estoy de acuerdo	4. Estoy de acuerdo	2. NO estoy de acuerdo	4. Estoy de acuerdo	2. NO estoy de acuerdo	4. Estoy de acuerdo	5. Estoy totalmente de acuerdo	5. Estoy totalmente de acuerdo	4. Estoy de acuerdo	4. Estoy de acuerdo	4. Estoy de acuerdo	5. Estoy totalmente de acuerdo	4. Estoy de acuerdo	4. Estoy de acuerdo	3. Me es indiferente	4. Estoy de acuerdo	4. Estoy de acuerdo	4. Estoy de acuerdo	4. Estoy de acuerdo	4. Estoy de acuerdo	2. NO estoy de acuerdo	5. Estoy totalmente de acuerdo	5. Estoy totalmente de acuerdo	2. NO estoy de acuerdo	4. Estoy de acuerdo	5. Estoy totalmente de acuerdo	5. Estoy totalmente de acuerdo	5. Estoy totalmente de acuerdo	4. Estoy de acuerdo	4. Estoy de acuerdo	4. Estoy de acuerdo	4. Estoy de acuerdo	3. Me es indiferente	4. Estoy de acuerdo	4. Estoy de acuerdo	2. NO estoy de acuerdo	5. Estoy totalmente de acuerdo	4. Estoy de acuerdo	4. Estoy de acuerdo	4. Estoy de acuerdo	4. Estoy de acuerdo	5. Estoy totalmente de acuerdo
PAC21	2. NO estoy de acuerdo	2. NO estoy de acuerdo	2. NO estoy de acuerdo	3. Me es indiferente	3. Me es indiferente	3. Me es indiferente	2. NO estoy de acuerdo	3. Me es indiferente	4. Estoy de acuerdo	4. Estoy de acuerdo	2. NO estoy de acuerdo	2. NO estoy de acuerdo	2. NO estoy de acuerdo	4. Estoy de acuerdo	3. Me es indiferente	2. NO estoy de acuerdo	4. Estoy de acuerdo	4. Estoy de acuerdo	4. Estoy de acuerdo	4. Estoy de acuerdo	4. Estoy de acuerdo	2. NO estoy de acuerdo	3. Me es indiferente	3. Me es indiferente	3. Me es indiferente	4. Estoy de acuerdo	3. Me es indiferente	3. Me es indiferente	4. Estoy de acuerdo	3. Me es indiferente	4. Estoy de acuerdo	2. NO estoy de acuerdo	3. Me es indiferente	4. Estoy de acuerdo	2. NO estoy de acuerdo	3. Me es indiferente	3. Me es indiferente	4. Estoy de acuerdo	2. NO estoy de acuerdo	2. NO estoy de acuerdo	4. Estoy de acuerdo	2. NO estoy de acuerdo	3. Me es indiferente	2. NO estoy de acuerdo	3. Me es indiferente	4. Estoy de acuerdo	4. Estoy de acuerdo
PAC22	4. Estoy de acuerdo	4. Estoy de acuerdo	5. Estoy totalmente de acuerdo	4. Estoy de acuerdo	4. Estoy de acuerdo	5. Estoy totalmente de acuerdo	2. NO estoy de acuerdo	2. NO estoy de acuerdo	5. Estoy totalmente de acuerdo	4. Estoy de acuerdo	2. NO estoy de acuerdo	4. Estoy de acuerdo	2. NO estoy de acuerdo	4. Estoy de acuerdo	5. Estoy totalmente de acuerdo	4. Estoy de acuerdo	2. NO estoy de acuerdo	4. Estoy de acuerdo	2. NO estoy de acuerdo	4. Estoy de acuerdo	4. Estoy de acuerdo	5. Estoy totalmente de acuerdo	2. NO estoy de acuerdo	1. NO estoy en absoluto de acuerdo	4. Estoy de acuerdo	4. Estoy de acuerdo	4. Estoy de acuerdo	4. Estoy de acuerdo	4. Estoy de acuerdo	4. Estoy de acuerdo	2. NO estoy de acuerdo	2. NO estoy de acuerdo	4. Estoy de acuerdo	4. Estoy de acuerdo	4. Estoy de acuerdo	2. NO estoy de acuerdo	2. NO estoy de acuerdo	4. Estoy de acuerdo	4. Estoy de acuerdo	2. NO estoy de acuerdo	4. Estoy de acuerdo	2. NO estoy de acuerdo	2. NO estoy de acuerdo	5. Estoy totalmente de acuerdo	2. NO estoy de acuerdo	2. NO estoy de acuerdo	4. Estoy de acuerdo
PAC23	4. Estoy de acuerdo	4. Estoy de acuerdo	4. Estoy de acuerdo	3. Me es indiferente	4. Estoy de acuerdo	4. Estoy de acuerdo	4. Estoy de acuerdo	2. NO estoy de acuerdo	4. Estoy de acuerdo	4. Estoy de acuerdo	2. NO estoy de acuerdo	4. Estoy de acuerdo	4. Estoy de acuerdo	2. NO estoy de acuerdo	2. NO estoy de acuerdo	2. NO estoy de acuerdo	4. Estoy de acuerdo	4. Estoy de acuerdo	4. Estoy de acuerdo	2. NO estoy de acuerdo	2. NO estoy de acuerdo	2. NO estoy de acuerdo	2. NO estoy de acuerdo	4. Estoy de acuerdo	4. Estoy de acuerdo	4. Estoy de acuerdo	4. Estoy de acuerdo	3. Me es indiferente	4. Estoy de acuerdo	4. Estoy de acuerdo	4. Estoy de acuerdo	4. Estoy de acuerdo	4. Estoy de acuerdo	4. Estoy de acuerdo	2. NO estoy de acuerdo	4. Estoy de acuerdo	4. Estoy de acuerdo	4. Estoy de acuerdo	4. Estoy de acuerdo	4. Estoy de acuerdo	4. Estoy de acuerdo	2. NO estoy de acuerdo	2. NO estoy de acuerdo	4. Estoy de acuerdo	4. Estoy de acuerdo	2. NO estoy de acuerdo	4. Estoy de acuerdo
PAC24	4. Estoy de acuerdo	4. Estoy de acuerdo	4. Estoy de acuerdo	5. Estoy totalmente de acuerdo	5. Estoy totalmente de acuerdo	5. Estoy totalmente de acuerdo	4. Estoy de acuerdo	1. NO estoy en absoluto de acuerdo	5. Estoy totalmente de acuerdo	5. Estoy totalmente de acuerdo	4. Estoy de acuerdo	5. Estoy totalmente de acuerdo	2. NO estoy de acuerdo	4. Estoy de acuerdo	2. NO estoy de acuerdo	4. Estoy de acuerdo	4. Estoy de acuerdo	5. Estoy totalmente de acuerdo	4. Estoy de acuerdo	4. Estoy de acuerdo	4. Estoy de acuerdo	3. Me es indiferente	5. Estoy totalmente de acuerdo	5. Estoy totalmente de acuerdo	5. Estoy totalmente de acuerdo	5. Estoy totalmente de acuerdo	5. Estoy totalmente de acuerdo	5. Estoy totalmente de acuerdo	4. Estoy de acuerdo	4. Estoy de acuerdo	3. Me es indiferente	3. Me es indiferente	4. Estoy de acuerdo	4. Estoy de acuerdo	4. Estoy de acuerdo	4. Estoy de acuerdo	4. Estoy de acuerdo	5. Estoy totalmente de acuerdo	4. Estoy de acuerdo	4. Estoy de acuerdo	4. Estoy de acuerdo	3. Me es indiferente	4. Estoy de acuerdo	3. Me es indiferente	4. Estoy de acuerdo	4. Estoy de acuerdo	5. Estoy totalmente de acuerdo
PAC25	2. NO estoy de acuerdo	4. Estoy de acuerdo	4. Estoy de acuerdo	4. Estoy de acuerdo	4. Estoy de acuerdo	4. Estoy de acuerdo	4. Estoy de acuerdo	4. Estoy de acuerdo	4. Estoy de acuerdo	4. Estoy de acuerdo	2. NO estoy de acuerdo	4. Estoy de acuerdo	5. Estoy totalmente de acuerdo	2. NO estoy de acuerdo	1. NO estoy en absoluto de acuerdo	2. NO estoy de acuerdo	4. Estoy de acuerdo	4. Estoy de acuerdo	4. Estoy de acuerdo	4. Estoy de acuerdo	4. Estoy de acuerdo	4. Estoy de acuerdo	4. Estoy de acuerdo	5. Estoy totalmente de acuerdo	4. Estoy de acuerdo	2. NO estoy de acuerdo	5. Estoy totalmente de acuerdo	4. Estoy de acuerdo	2. NO estoy de acuerdo	4. Estoy de acuerdo	5. Estoy totalmente de acuerdo	4. Estoy de acuerdo	4. Estoy de acuerdo	4. Estoy de acuerdo	4. Estoy de acuerdo	4. Estoy de acuerdo	4. Estoy de acuerdo	4. Estoy de acuerdo	4. Estoy de acuerdo	4. Estoy de acuerdo	4. Estoy de acuerdo	2. NO estoy de acuerdo	4. Estoy de acuerdo	5. Estoy totalmente de acuerdo	4. Estoy de acuerdo	4. Estoy de acuerdo	4. Estoy de acuerdo
PAC26	4. Estoy de acuerdo	5. Estoy totalmente de acuerdo	5. Estoy totalmente de acuerdo	5. Estoy totalmente de acuerdo	4. Estoy de acuerdo	5. Estoy totalmente de acuerdo	5. Estoy totalmente de acuerdo	1. NO estoy en absoluto de acuerdo	4. Estoy de acuerdo	5. Estoy totalmente de acuerdo	4. Estoy de acuerdo	5. Estoy totalmente de acuerdo	1. NO estoy en absoluto de acuerdo	5. Estoy totalmente de acuerdo	2. NO estoy de acuerdo	4. Estoy de acuerdo	4. Estoy de acuerdo	5. Estoy totalmente de acuerdo	5. Estoy totalmente de acuerdo	5. Estoy totalmente de acuerdo	5. Estoy totalmente de acuerdo	4. Estoy de acuerdo	5. Estoy totalmente de acuerdo	5. Estoy totalmente de acuerdo	5. Estoy totalmente de acuerdo	5. Estoy totalmente de acuerdo	5. Estoy totalmente de acuerdo	4. Estoy de acuerdo	5. Estoy totalmente de acuerdo	4. Estoy de acuerdo	2. NO estoy de acuerdo	2. NO estoy de acuerdo	4. Estoy de acuerdo	4. Estoy de acuerdo	4. Estoy de acuerdo	4. Estoy de acuerdo	4. Estoy de acuerdo	5. Estoy totalmente de acuerdo	4. Estoy de acuerdo	4. Estoy de acuerdo	5. Estoy totalmente de acuerdo	4. Estoy de acuerdo	4. Estoy de acuerdo	2. NO estoy de acuerdo	4. Estoy de acuerdo	4. Estoy de acuerdo	5. Estoy totalmente de acuerdo
PAC27	4. Estoy de acuerdo	3. Me es indiferente	4. Estoy de acuerdo	2. NO estoy de acuerdo	4. Estoy de acuerdo	4. Estoy de acuerdo	2. NO estoy de acuerdo	3. Me es indiferente	4. Estoy de acuerdo	4. Estoy de acuerdo	2. NO estoy de acuerdo	2. NO estoy de acuerdo	5. Estoy totalmente de acuerdo	2. NO estoy de acuerdo	2. NO estoy de acuerdo	2. NO estoy de acuerdo	4. Estoy de acuerdo	3. Me es indiferente	2. NO estoy de acuerdo	4. Estoy de acuerdo	4. Estoy de acuerdo	2. NO estoy de acuerdo	4. Estoy de acuerdo	4. Estoy de acuerdo	3. Me es indiferente	4. Estoy de acuerdo	4. Estoy de acuerdo	3. Me es indiferente	2. NO estoy de acuerdo	4. Estoy de acuerdo	5. Estoy totalmente de acuerdo	4. Estoy de acuerdo	4. Estoy de acuerdo	2. NO estoy de acuerdo	2. NO estoy de acuerdo	4. Estoy de acuerdo	4. Estoy de acuerdo	4. Estoy de acuerdo	3. Me es indiferente	4. Estoy de acuerdo	2. NO estoy de acuerdo	2. NO estoy de acuerdo	4. Estoy de acuerdo	5. Estoy totalmente de acuerdo	4. Estoy de acuerdo	3. Me es indiferente	4. Estoy de acuerdo
PAC29	4. Estoy de acuerdo	4. Estoy de acuerdo	5. Estoy totalmente de acuerdo	5. Estoy totalmente de acuerdo	4. Estoy de acuerdo	4. Estoy de acuerdo	4. Estoy de acuerdo	1. NO estoy en absoluto de acuerdo	2. NO estoy de acuerdo	2. NO estoy de acuerdo	4. Estoy de acuerdo	4. Estoy de acuerdo	2. NO estoy de acuerdo	3. Me es indiferente	2. NO estoy de acuerdo	5. Estoy totalmente de acuerdo	4. Estoy de acuerdo	4. Estoy de acuerdo	4. Estoy de acuerdo	4. Estoy de acuerdo	4. Estoy de acuerdo	4. Estoy de acuerdo	5. Estoy totalmente de acuerdo	4. Estoy de acuerdo	4. Estoy de acuerdo	5. Estoy totalmente de acuerdo	4. Estoy de acuerdo	4. Estoy de acuerdo	4. Estoy de acuerdo	4. Estoy de acuerdo	2. NO estoy de acuerdo	4. Estoy de acuerdo	4. Estoy de acuerdo	5. Estoy totalmente de acuerdo	5. Estoy totalmente de acuerdo	4. Estoy de acuerdo	2. NO estoy de acuerdo	5. Estoy totalmente de acuerdo	3. Me es indiferente	4. Estoy de acuerdo	4. Estoy de acuerdo	4. Estoy de acuerdo	2. NO estoy de acuerdo	2. NO estoy de acuerdo	2. NO estoy de acuerdo	2. NO estoy de acuerdo	4. Estoy de acuerdo
PAC30	2. NO estoy de acuerdo	4. Estoy de acuerdo	4. Estoy de acuerdo	2. NO estoy de acuerdo	4. Estoy de acuerdo	2. NO estoy de acuerdo	4. Estoy de acuerdo	2. NO estoy de acuerdo	4. Estoy de acuerdo	2. NO estoy de acuerdo	4. Estoy de acuerdo	4. Estoy de acuerdo	4. Estoy de acuerdo	2. NO estoy de acuerdo	2. NO estoy de acuerdo	2. NO estoy de acuerdo	4. Estoy de acuerdo	4. Estoy de acuerdo	2. NO estoy de acuerdo	4. Estoy de acuerdo	4. Estoy de acuerdo	3. Me es indiferente	2. NO estoy de acuerdo	4. Estoy de acuerdo	2. NO estoy de acuerdo	2. NO estoy de acuerdo	4. Estoy de acuerdo	3. Me es indiferente	1. NO estoy en absoluto de acuerdo	4. Estoy de acuerdo	5. Estoy totalmente de acuerdo	5. Estoy totalmente de acuerdo	4. Estoy de acuerdo	2. NO estoy de acuerdo	2. NO estoy de acuerdo	5. Estoy totalmente de acuerdo	4. Estoy de acuerdo	3. Me es indiferente	4. Estoy de acuerdo	2. NO estoy de acuerdo	2. NO estoy de acuerdo	2. NO estoy de acuerdo	4. Estoy de acuerdo	5. Estoy totalmente de acuerdo	3. Me es indiferente	4. Estoy de acuerdo	4. Estoy de acuerdo
PAC31	4. Estoy de acuerdo	4. Estoy de acuerdo	4. Estoy de acuerdo	4. Estoy de acuerdo	4. Estoy de acuerdo	4. Estoy de acuerdo	4. Estoy de acuerdo	2. NO estoy de acuerdo	4. Estoy de acuerdo	4. Estoy de acuerdo	4. Estoy de acuerdo	4. Estoy de acuerdo	2. NO estoy de acuerdo	4. Estoy de acuerdo	2. NO estoy de acuerdo	4. Estoy de acuerdo	4. Estoy de acuerdo	4. Estoy de acuerdo	4. Estoy de acuerdo	4. Estoy de acuerdo	4. Estoy de acuerdo	4. Estoy de acuerdo	4. Estoy de acuerdo	4. Estoy de acuerdo	4. Estoy de acuerdo	4. Estoy de acuerdo	5. Estoy totalmente de acuerdo	5. Estoy totalmente de acuerdo	5. Estoy totalmente de acuerdo	4. Estoy de acuerdo	2. NO estoy de acuerdo	2. NO estoy de acuerdo	4. Estoy de acuerdo	5. Estoy totalmente de acuerdo	4. Estoy de acuerdo	5. Estoy totalmente de acuerdo	5. Estoy totalmente de acuerdo	5. Estoy totalmente de acuerdo	4. Estoy de acuerdo	4. Estoy de acuerdo	4. Estoy de acuerdo	4. Estoy de acuerdo	4. Estoy de acuerdo	2. NO estoy de acuerdo	4. Estoy de acuerdo	5. Estoy totalmente de acuerdo	5. Estoy totalmente de acuerdo
PAC32	4. Estoy de acuerdo	5. Estoy totalmente de acuerdo	5. Estoy totalmente de acuerdo	2. NO estoy de acuerdo	4. Estoy de acuerdo	4. Estoy de acuerdo	4. Estoy de acuerdo	1. NO estoy en absoluto de acuerdo	4. Estoy de acuerdo	4. Estoy de acuerdo	4. Estoy de acuerdo	4. Estoy de acuerdo	2. NO estoy de acuerdo	2. NO estoy de acuerdo	2. NO estoy de acuerdo	2. NO estoy de acuerdo	4. Estoy de acuerdo	2. NO estoy de acuerdo	1. NO estoy en absoluto de acuerdo	3. Me es indiferente	4. Estoy de acuerdo	2. NO estoy de acuerdo	2. NO estoy de acuerdo	4. Estoy de acuerdo	5. Estoy totalmente de acuerdo	4. Estoy de acuerdo	4. Estoy de acuerdo	4. Estoy de acuerdo	4. Estoy de acuerdo	4. Estoy de acuerdo	5. Estoy totalmente de acuerdo	2. NO estoy de acuerdo	1. NO estoy en absoluto de acuerdo	4. Estoy de acuerdo	2. NO estoy de acuerdo	5. Estoy totalmente de acuerdo	4. Estoy de acuerdo	4. Estoy de acuerdo	4. Estoy de acuerdo	4. Estoy de acuerdo	4. Estoy de acuerdo	1. NO estoy en absoluto de acuerdo	4. Estoy de acuerdo	5. Estoy totalmente de acuerdo	4. Estoy de acuerdo	4. Estoy de acuerdo	4. Estoy de acuerdo
PAC33	4. Estoy de acuerdo	4. Estoy de acuerdo	4. Estoy de acuerdo	2. NO estoy de acuerdo	2. NO estoy de acuerdo	4. Estoy de acuerdo	4. Estoy de acuerdo	2. NO estoy de acuerdo	2. NO estoy de acuerdo	2. NO estoy de acuerdo	2. NO estoy de acuerdo	4. Estoy de acuerdo	4. Estoy de acuerdo	2. NO estoy de acuerdo	2. NO estoy de acuerdo	2. NO estoy de acuerdo	4. Estoy de acuerdo	2. NO estoy de acuerdo	2. NO estoy de acuerdo	2. NO estoy de acuerdo	4. Estoy de acuerdo	2. NO estoy de acuerdo	2. NO estoy de acuerdo	4. Estoy de acuerdo	4. Estoy de acuerdo	2. NO estoy de acuerdo	4. Estoy de acuerdo	2. NO estoy de acuerdo	1. NO estoy en absoluto de acuerdo	4. Estoy de acuerdo	5. Estoy totalmente de acuerdo	5. Estoy totalmente de acuerdo	4. Estoy de acuerdo	2. NO estoy de acuerdo	2. NO estoy de acuerdo	4. Estoy de acuerdo	2. NO estoy de acuerdo	4. Estoy de acuerdo	4. Estoy de acuerdo	4. Estoy de acuerdo	1. NO estoy en absoluto de acuerdo	2. NO estoy de acuerdo	4. Estoy de acuerdo	5. Estoy totalmente de acuerdo	2. NO estoy de acuerdo	3. Me es indiferente	2. NO estoy de acuerdo
PAC34	4. Estoy de acuerdo	4. Estoy de acuerdo	4. Estoy de acuerdo	4. Estoy de acuerdo	5. Estoy totalmente de acuerdo	4. Estoy de acuerdo	4. Estoy de acuerdo	1. NO estoy en absoluto de acuerdo	2. NO estoy de acuerdo	4. Estoy de acuerdo	4. Estoy de acuerdo	5. Estoy totalmente de acuerdo	4. Estoy de acuerdo	4. Estoy de acuerdo	2. NO estoy de acuerdo	2. NO estoy de acuerdo	4. Estoy de acuerdo	5. Estoy totalmente de acuerdo	2. NO estoy de acuerdo	2. NO estoy de acuerdo	2. NO estoy de acuerdo	4. Estoy de acuerdo	2. NO estoy de acuerdo	4. Estoy de acuerdo	4. Estoy de acuerdo	2. NO estoy de acuerdo	5. Estoy totalmente de acuerdo	4. Estoy de acuerdo	2. NO estoy de acuerdo	4. Estoy de acuerdo	4. Estoy de acuerdo	4. Estoy de acuerdo	4. Estoy de acuerdo	2. NO estoy de acuerdo	4. Estoy de acuerdo	4. Estoy de acuerdo	2. NO estoy de acuerdo	4. Estoy de acuerdo	4. Estoy de acuerdo	2. NO estoy de acuerdo	4. Estoy de acuerdo	2. NO estoy de acuerdo	2. NO estoy de acuerdo	5. Estoy totalmente de acuerdo	2. NO estoy de acuerdo	5. Estoy totalmente de acuerdo	4. Estoy de acuerdo
PAC35	4. Estoy de acuerdo	4. Estoy de acuerdo	4. Estoy de acuerdo	3. Me es indiferente	4. Estoy de acuerdo	4. Estoy de acuerdo	4. Estoy de acuerdo	2. NO estoy de acuerdo	4. Estoy de acuerdo	4. Estoy de acuerdo	1. NO estoy en absoluto de acuerdo	3. Me es indiferente	4. Estoy de acuerdo	2. NO estoy de acuerdo	2. NO estoy de acuerdo	2. NO estoy de acuerdo	4. Estoy de acuerdo	3. Me es indiferente	4. Estoy de acuerdo	2. NO estoy de acuerdo	4. Estoy de acuerdo	2. NO estoy de acuerdo	3. Me es indiferente	4. Estoy de acuerdo	4. Estoy de acuerdo	2. NO estoy de acuerdo	4. Estoy de acuerdo	4. Estoy de acuerdo	2. NO estoy de acuerdo	2. NO estoy de acuerdo	4. Estoy de acuerdo	3. Me es indiferente	4. Estoy de acuerdo	2. NO estoy de acuerdo	2. NO estoy de acuerdo	4. Estoy de acuerdo	4. Estoy de acuerdo	3. Me es indiferente	4. Estoy de acuerdo	4. Estoy de acuerdo	2. NO estoy de acuerdo	2. NO estoy de acuerdo	4. Estoy de acuerdo	4. Estoy de acuerdo	2. NO estoy de acuerdo	4. Estoy de acuerdo	4. Estoy de acuerdo
PAC36	5. Estoy totalmente de acuerdo	5. Estoy totalmente de acuerdo	5. Estoy totalmente de acuerdo	5. Estoy totalmente de acuerdo	5. Estoy totalmente de acuerdo	4. Estoy de acuerdo	5. Estoy totalmente de acuerdo	1. NO estoy en absoluto de acuerdo	5. Estoy totalmente de acuerdo	5. Estoy totalmente de acuerdo	5. Estoy totalmente de acuerdo	5. Estoy totalmente de acuerdo	2. NO estoy de acuerdo	4. Estoy de acuerdo	1. NO estoy en absoluto de acuerdo	5. Estoy totalmente de acuerdo	5. Estoy totalmente de acuerdo	4. Estoy de acuerdo	5. Estoy totalmente de acuerdo	4. Estoy de acuerdo	5. Estoy totalmente de acuerdo	4. Estoy de acuerdo	4. Estoy de acuerdo	5. Estoy totalmente de acuerdo	5. Estoy totalmente de acuerdo	4. Estoy de acuerdo	5. Estoy totalmente de acuerdo	5. Estoy totalmente de acuerdo	4. Estoy de acuerdo	4. Estoy de acuerdo	4. Estoy de acuerdo	4. Estoy de acuerdo	4. Estoy de acuerdo	4. Estoy de acuerdo	4. Estoy de acuerdo	5. Estoy totalmente de acuerdo	5. Estoy totalmente de acuerdo	4. Estoy de acuerdo	5. Estoy totalmente de acuerdo	4. Estoy de acuerdo	4. Estoy de acuerdo	2. NO estoy de acuerdo	5. Estoy totalmente de acuerdo	5. Estoy totalmente de acuerdo	4. Estoy de acuerdo	4. Estoy de acuerdo	4. Estoy de acuerdo
PAC37	4. Estoy de acuerdo	4. Estoy de acuerdo	4. Estoy de acuerdo	4. Estoy de acuerdo	4. Estoy de acuerdo	4. Estoy de acuerdo	4. Estoy de acuerdo	2. NO estoy de acuerdo	4. Estoy de acuerdo	4. Estoy de acuerdo	4. Estoy de acuerdo	4. Estoy de acuerdo	2. NO estoy de acuerdo	4. Estoy de acuerdo	2. NO estoy de acuerdo	4. Estoy de acuerdo	4. Estoy de acuerdo	4. Estoy de acuerdo	4. Estoy de acuerdo	4. Estoy de acuerdo	4. Estoy de acuerdo	4. Estoy de acuerdo	4. Estoy de acuerdo	4. Estoy de acuerdo	4. Estoy de acuerdo	4. Estoy de acuerdo	4. Estoy de acuerdo	4. Estoy de acuerdo	4. Estoy de acuerdo	4. Estoy de acuerdo	4. Estoy de acuerdo	4. Estoy de acuerdo	4. Estoy de acuerdo	4. Estoy de acuerdo	4. Estoy de acuerdo	4. Estoy de acuerdo	4. Estoy de acuerdo	4. Estoy de acuerdo	4. Estoy de acuerdo	4. Estoy de acuerdo	4. Estoy de acuerdo	2. NO estoy de acuerdo	4. Estoy de acuerdo	4. Estoy de acuerdo	4. Estoy de acuerdo	4. Estoy de acuerdo	4. Estoy de acuerdo
PAC38	4. Estoy de acuerdo	5. Estoy totalmente de acuerdo	5. Estoy totalmente de acuerdo	4. Estoy de acuerdo	4. Estoy de acuerdo	4. Estoy de acuerdo	5. Estoy totalmente de acuerdo	2. NO estoy de acuerdo	4. Estoy de acuerdo	4. Estoy de acuerdo	2. NO estoy de acuerdo	4. Estoy de acuerdo	4. Estoy de acuerdo	3. Me es indiferente	2. NO estoy de acuerdo	2. NO estoy de acuerdo	4. Estoy de acuerdo	4. Estoy de acuerdo	4. Estoy de acuerdo	4. Estoy de acuerdo	4. Estoy de acuerdo	4. Estoy de acuerdo	4. Estoy de acuerdo	4. Estoy de acuerdo	4. Estoy de acuerdo	4. Estoy de acuerdo	4. Estoy de acuerdo	4. Estoy de acuerdo	4. Estoy de acuerdo	3. Me es indiferente	4. Estoy de acuerdo	4. Estoy de acuerdo	4. Estoy de acuerdo	4. Estoy de acuerdo	2. NO estoy de acuerdo	4. Estoy de acuerdo	4. Estoy de acuerdo	4. Estoy de acuerdo	4. Estoy de acuerdo	4. Estoy de acuerdo	4. Estoy de acuerdo	3. Me es indiferente	4. Estoy de acuerdo	5. Estoy totalmente de acuerdo	4. Estoy de acuerdo	4. Estoy de acuerdo	4. Estoy de acuerdo
PAC39	3. Me es indiferente	3. Me es indiferente	3. Me es indiferente	4. Estoy de acuerdo	4. Estoy de acuerdo	4. Estoy de acuerdo	4. Estoy de acuerdo	3. Me es indiferente	4. Estoy de acuerdo	4. Estoy de acuerdo	4. Estoy de acuerdo	3. Me es indiferente	2. NO estoy de acuerdo	4. Estoy de acuerdo	3. Me es indiferente	3. Me es indiferente	3. Me es indiferente	4. Estoy de acuerdo	4. Estoy de acuerdo	4. Estoy de acuerdo	4. Estoy de acuerdo	4. Estoy de acuerdo	4. Estoy de acuerdo	3. Me es indiferente	3. Me es indiferente	4. Estoy de acuerdo	3. Me es indiferente	3. Me es indiferente	4. Estoy de acuerdo	3. Me es indiferente	2. NO estoy de acuerdo	3. Me es indiferente	3. Me es indiferente	4. Estoy de acuerdo	3. Me es indiferente	4. Estoy de acuerdo	4. Estoy de acuerdo	4. Estoy de acuerdo	3. Me es indiferente	3. Me es indiferente	4. Estoy de acuerdo	4. Estoy de acuerdo	3. Me es indiferente	2. NO estoy de acuerdo	4. Estoy de acuerdo	3. Me es indiferente	4. Estoy de acuerdo
PAC40	5. Estoy totalmente de acuerdo	5. Estoy totalmente de acuerdo	5. Estoy totalmente de acuerdo	4. Estoy de acuerdo	5. Estoy totalmente de acuerdo	5. Estoy totalmente de acuerdo	5. Estoy totalmente de acuerdo	1. NO estoy en absoluto de acuerdo	5. Estoy totalmente de acuerdo	4. Estoy de acuerdo	4. Estoy de acuerdo	5. Estoy totalmente de acuerdo	2. NO estoy de acuerdo	4. Estoy de acuerdo	2. NO estoy de acuerdo	4. Estoy de acuerdo	4. Estoy de acuerdo	4. Estoy de acuerdo	4. Estoy de acuerdo	5. Estoy totalmente de acuerdo	5. Estoy totalmente de acuerdo	5. Estoy totalmente de acuerdo	4. Estoy de acuerdo	5. Estoy totalmente de acuerdo	4. Estoy de acuerdo	4. Estoy de acuerdo	5. Estoy totalmente de acuerdo	5. Estoy totalmente de acuerdo	4. Estoy de acuerdo	5. Estoy totalmente de acuerdo	4. Estoy de acuerdo	4. Estoy de acuerdo	5. Estoy totalmente de acuerdo	4. Estoy de acuerdo	4. Estoy de acuerdo	5. Estoy totalmente de acuerdo	5. Estoy totalmente de acuerdo	5. Estoy totalmente de acuerdo	5. Estoy totalmente de acuerdo	5. Estoy totalmente de acuerdo	4. Estoy de acuerdo	4. Estoy de acuerdo	4. Estoy de acuerdo	5. Estoy totalmente de acuerdo	4. Estoy de acuerdo	4. Estoy de acuerdo	5. Estoy totalmente de acuerdo
PAC42	5. Estoy totalmente de acuerdo	4. Estoy de acuerdo	5. Estoy totalmente de acuerdo	5. Estoy totalmente de acuerdo	4. Estoy de acuerdo	5. Estoy totalmente de acuerdo	4. Estoy de acuerdo	1. NO estoy en absoluto de acuerdo	5. Estoy totalmente de acuerdo	4. Estoy de acuerdo	4. Estoy de acuerdo	5. Estoy totalmente de acuerdo	2. NO estoy de acuerdo	4. Estoy de acuerdo	1. NO estoy en absoluto de acuerdo	4. Estoy de acuerdo	4. Estoy de acuerdo	4. Estoy de acuerdo	4. Estoy de acuerdo	4. Estoy de acuerdo	4. Estoy de acuerdo	4. Estoy de acuerdo	4. Estoy de acuerdo	5. Estoy totalmente de acuerdo	5. Estoy totalmente de acuerdo	4. Estoy de acuerdo	4. Estoy de acuerdo	4. Estoy de acuerdo	4. Estoy de acuerdo	5. Estoy totalmente de acuerdo	4. Estoy de acuerdo	4. Estoy de acuerdo	4. Estoy de acuerdo	4. Estoy de acuerdo	4. Estoy de acuerdo	4. Estoy de acuerdo	4. Estoy de acuerdo	4. Estoy de acuerdo	4. Estoy de acuerdo	2. NO estoy de acuerdo	4. Estoy de acuerdo	4. Estoy de acuerdo	4. Estoy de acuerdo	4. Estoy de acuerdo	4. Estoy de acuerdo	4. Estoy de acuerdo	4. Estoy de acuerdo
PAC43	4. Estoy de acuerdo	4. Estoy de acuerdo	4. Estoy de acuerdo	4. Estoy de acuerdo	4. Estoy de acuerdo	4. Estoy de acuerdo	4. Estoy de acuerdo	4. Estoy de acuerdo	4. Estoy de acuerdo	4. Estoy de acuerdo	3. Me es indiferente	4. Estoy de acuerdo	4. Estoy de acuerdo	4. Estoy de acuerdo	3. Me es indiferente	4. Estoy de acuerdo	4. Estoy de acuerdo	4. Estoy de acuerdo	4. Estoy de acuerdo	4. Estoy de acuerdo	4. Estoy de acuerdo	4. Estoy de acuerdo	4. Estoy de acuerdo	3. Me es indiferente	4. Estoy de acuerdo	4. Estoy de acuerdo	4. Estoy de acuerdo	4. Estoy de acuerdo	4. Estoy de acuerdo	4. Estoy de acuerdo	3. Me es indiferente	4. Estoy de acuerdo	4. Estoy de acuerdo	4. Estoy de acuerdo	4. Estoy de acuerdo	4. Estoy de acuerdo	4. Estoy de acuerdo	4. Estoy de acuerdo	4. Estoy de acuerdo	3. Me es indiferente	4. Estoy de acuerdo	3. Me es indiferente	3. Me es indiferente	3. Me es indiferente	4. Estoy de acuerdo	4. Estoy de acuerdo	4. Estoy de acuerdo
PAC44	4. Estoy de acuerdo	4. Estoy de acuerdo	4. Estoy de acuerdo	3. Me es indiferente	3. Me es indiferente	4. Estoy de acuerdo	4. Estoy de acuerdo	1. NO estoy en absoluto de acuerdo	4. Estoy de acuerdo	3. Me es indiferente	3. Me es indiferente	3. Me es indiferente	3. Me es indiferente	3. Me es indiferente	3. Me es indiferente	3. Me es indiferente	4. Estoy de acuerdo	3. Me es indiferente	4. Estoy de acuerdo	3. Me es indiferente	4. Estoy de acuerdo	3. Me es indiferente	3. Me es indiferente	4. Estoy de acuerdo	4. Estoy de acuerdo	3. Me es indiferente	4. Estoy de acuerdo	4. Estoy de acuerdo	3. Me es indiferente	4. Estoy de acuerdo	4. Estoy de acuerdo	4. Estoy de acuerdo	4. Estoy de acuerdo	3. Me es indiferente	3. Me es indiferente	3. Me es indiferente	3. Me es indiferente	3. Me es indiferente	4. Estoy de acuerdo	4. Estoy de acuerdo	2. NO estoy de acuerdo	1. NO estoy en absoluto de acuerdo	4. Estoy de acuerdo	4. Estoy de acuerdo	4. Estoy de acuerdo	3. Me es indiferente	3. Me es indiferente
PAC45	5. Estoy totalmente de acuerdo	5. Estoy totalmente de acuerdo	4. Estoy de acuerdo	3. Me es indiferente	4. Estoy de acuerdo	4. Estoy de acuerdo	4. Estoy de acuerdo	1. NO estoy en absoluto de acuerdo	4. Estoy de acuerdo	4. Estoy de acuerdo	2. NO estoy de acuerdo	4. Estoy de acuerdo	4. Estoy de acuerdo	2. NO estoy de acuerdo	2. NO estoy de acuerdo	4. Estoy de acuerdo	5. Estoy totalmente de acuerdo	2. NO estoy de acuerdo	4. Estoy de acuerdo	4. Estoy de acuerdo	4. Estoy de acuerdo	4. Estoy de acuerdo	2. NO estoy de acuerdo	4. Estoy de acuerdo	4. Estoy de acuerdo	4. Estoy de acuerdo	4. Estoy de acuerdo	4. Estoy de acuerdo	2. NO estoy de acuerdo	4. Estoy de acuerdo	4. Estoy de acuerdo	2. NO estoy de acuerdo	4. Estoy de acuerdo	2. NO estoy de acuerdo	4. Estoy de acuerdo	4. Estoy de acuerdo	4. Estoy de acuerdo	2. NO estoy de acuerdo	4. Estoy de acuerdo	2. NO estoy de acuerdo	4. Estoy de acuerdo	2. NO estoy de acuerdo	2. NO estoy de acuerdo	5. Estoy totalmente de acuerdo	4. Estoy de acuerdo	2. NO estoy de acuerdo	4. Estoy de acuerdo
PAC47	5. Estoy totalmente de acuerdo	4. Estoy de acuerdo	4. Estoy de acuerdo	2. NO estoy de acuerdo	5. Estoy totalmente de acuerdo	4. Estoy de acuerdo	4. Estoy de acuerdo	1. NO estoy en absoluto de acuerdo	4. Estoy de acuerdo	4. Estoy de acuerdo	2. NO estoy de acuerdo	4. Estoy de acuerdo	4. Estoy de acuerdo	4. Estoy de acuerdo	2. NO estoy de acuerdo	2. NO estoy de acuerdo	4. Estoy de acuerdo	2. NO estoy de acuerdo	2. NO estoy de acuerdo	2. NO estoy de acuerdo	4. Estoy de acuerdo	2. NO estoy de acuerdo	2. NO estoy de acuerdo	4. Estoy de acuerdo	4. Estoy de acuerdo	4. Estoy de acuerdo	4. Estoy de acuerdo	4. Estoy de acuerdo	2. NO estoy de acuerdo	4. Estoy de acuerdo	4. Estoy de acuerdo	4. Estoy de acuerdo	4. Estoy de acuerdo	2. NO estoy de acuerdo	2. NO estoy de acuerdo	5. Estoy totalmente de acuerdo	2. NO estoy de acuerdo	5. Estoy totalmente de acuerdo	4. Estoy de acuerdo	2. NO estoy de acuerdo	4. Estoy de acuerdo	2. NO estoy de acuerdo	2. NO estoy de acuerdo	4. Estoy de acuerdo	2. NO estoy de acuerdo	2. NO estoy de acuerdo	5. Estoy totalmente de acuerdo
PAC48	4. Estoy de acuerdo	4. Estoy de acuerdo	4. Estoy de acuerdo	4. Estoy de acuerdo	4. Estoy de acuerdo	4. Estoy de acuerdo	4. Estoy de acuerdo	1. NO estoy en absoluto de acuerdo	4. Estoy de acuerdo	4. Estoy de acuerdo	4. Estoy de acuerdo	4. Estoy de acuerdo	2. NO estoy de acuerdo	4. Estoy de acuerdo	2. NO estoy de acuerdo	4. Estoy de acuerdo	4. Estoy de acuerdo	4. Estoy de acuerdo	4. Estoy de acuerdo	4. Estoy de acuerdo	4. Estoy de acuerdo	4. Estoy de acuerdo	4. Estoy de acuerdo	4. Estoy de acuerdo	4. Estoy de acuerdo	4. Estoy de acuerdo	4. Estoy de acuerdo	4. Estoy de acuerdo	4. Estoy de acuerdo	4. Estoy de acuerdo	4. Estoy de acuerdo	4. Estoy de acuerdo	4. Estoy de acuerdo	4. Estoy de acuerdo	4. Estoy de acuerdo	4. Estoy de acuerdo	4. Estoy de acuerdo	4. Estoy de acuerdo	4. Estoy de acuerdo	4. Estoy de acuerdo	4. Estoy de acuerdo	4. Estoy de acuerdo	4. Estoy de acuerdo	2. NO estoy de acuerdo	4. Estoy de acuerdo	4. Estoy de acuerdo	4. Estoy de acuerdo
PAC49	3. Me es indiferente	4. Estoy de acuerdo	4. Estoy de acuerdo	5. Estoy totalmente de acuerdo	4. Estoy de acuerdo	4. Estoy de acuerdo	4. Estoy de acuerdo	2. NO estoy de acuerdo	4. Estoy de acuerdo	4. Estoy de acuerdo	2. NO estoy de acuerdo	3. Me es indiferente	2. NO estoy de acuerdo	4. Estoy de acuerdo	2. NO estoy de acuerdo	4. Estoy de acuerdo	4. Estoy de acuerdo	4. Estoy de acuerdo	2. NO estoy de acuerdo	5. Estoy totalmente de acuerdo	4. Estoy de acuerdo	3. Me es indiferente	4. Estoy de acuerdo	4. Estoy de acuerdo	3. Me es indiferente	4. Estoy de acuerdo	4. Estoy de acuerdo	4. Estoy de acuerdo	4. Estoy de acuerdo	4. Estoy de acuerdo	4. Estoy de acuerdo	4. Estoy de acuerdo	4. Estoy de acuerdo	4. Estoy de acuerdo	4. Estoy de acuerdo	4. Estoy de acuerdo	4. Estoy de acuerdo	4. Estoy de acuerdo	4. Estoy de acuerdo	4. Estoy de acuerdo	3. Me es indiferente	2. NO estoy de acuerdo	4. Estoy de acuerdo	5. Estoy totalmente de acuerdo	4. Estoy de acuerdo	4. Estoy de acuerdo	4. Estoy de acuerdo
PAC50	4. Estoy de acuerdo	2. NO estoy de acuerdo	5. Estoy totalmente de acuerdo	4. Estoy de acuerdo	4. Estoy de acuerdo	4. Estoy de acuerdo	4. Estoy de acuerdo	2. NO estoy de acuerdo	5. Estoy totalmente de acuerdo	4. Estoy de acuerdo	2. NO estoy de acuerdo	4. Estoy de acuerdo	1. NO estoy en absoluto de acuerdo	4. Estoy de acuerdo	2. NO estoy de acuerdo	4. Estoy de acuerdo	4. Estoy de acuerdo	4. Estoy de acuerdo	4. Estoy de acuerdo	5. Estoy totalmente de acuerdo	4. Estoy de acuerdo	4. Estoy de acuerdo	4. Estoy de acuerdo	4. Estoy de acuerdo	4. Estoy de acuerdo	5. Estoy totalmente de acuerdo	4. Estoy de acuerdo	5. Estoy totalmente de acuerdo	5. Estoy totalmente de acuerdo	5. Estoy totalmente de acuerdo	2. NO estoy de acuerdo	3. Me es indiferente	5. Estoy totalmente de acuerdo	4. Estoy de acuerdo	2. NO estoy de acuerdo	5. Estoy totalmente de acuerdo	4. Estoy de acuerdo	5. Estoy totalmente de acuerdo	5. Estoy totalmente de acuerdo	3. Me es indiferente	2. NO estoy de acuerdo	3. Me es indiferente	4. Estoy de acuerdo	4. Estoy de acuerdo	4. Estoy de acuerdo	5. Estoy totalmente de acuerdo	5. Estoy totalmente de acuerdo
PAC51	5. Estoy totalmente de acuerdo	5. Estoy totalmente de acuerdo	5. Estoy totalmente de acuerdo	5. Estoy totalmente de acuerdo	4. Estoy de acuerdo	5. Estoy totalmente de acuerdo	5. Estoy totalmente de acuerdo	1. NO estoy en absoluto de acuerdo	5. Estoy totalmente de acuerdo	4. Estoy de acuerdo	4. Estoy de acuerdo	5. Estoy totalmente de acuerdo	3. Me es indiferente	1. NO estoy en absoluto de acuerdo	1. NO estoy en absoluto de acuerdo	5. Estoy totalmente de acuerdo	5. Estoy totalmente de acuerdo	5. Estoy totalmente de acuerdo	4. Estoy de acuerdo	5. Estoy totalmente de acuerdo	5. Estoy totalmente de acuerdo	5. Estoy totalmente de acuerdo	5. Estoy totalmente de acuerdo	5. Estoy totalmente de acuerdo	5. Estoy totalmente de acuerdo	5. Estoy totalmente de acuerdo	5. Estoy totalmente de acuerdo	5. Estoy totalmente de acuerdo	5. Estoy totalmente de acuerdo	5. Estoy totalmente de acuerdo	1. NO estoy en absoluto de acuerdo	1. NO estoy en absoluto de acuerdo	3. Me es indiferente	5. Estoy totalmente de acuerdo	4. Estoy de acuerdo	5. Estoy totalmente de acuerdo	5. Estoy totalmente de acuerdo	5. Estoy totalmente de acuerdo	5. Estoy totalmente de acuerdo	5. Estoy totalmente de acuerdo	5. Estoy totalmente de acuerdo	4. Estoy de acuerdo	5. Estoy totalmente de acuerdo	1. NO estoy en absoluto de acuerdo	5. Estoy totalmente de acuerdo	5. Estoy totalmente de acuerdo	5. Estoy totalmente de acuerdo
PAC52	4. Estoy de acuerdo	2. NO estoy de acuerdo	3. Me es indiferente	4. Estoy de acuerdo	2. NO estoy de acuerdo	3. Me es indiferente	3. Me es indiferente	2. NO estoy de acuerdo	4. Estoy de acuerdo	4. Estoy de acuerdo	2. NO estoy de acuerdo	2. NO estoy de acuerdo	2. NO estoy de acuerdo	3. Me es indiferente	2. NO estoy de acuerdo	3. Me es indiferente	3. Me es indiferente	3. Me es indiferente	3. Me es indiferente	3. Me es indiferente	4. Estoy de acuerdo	2. NO estoy de acuerdo	4. Estoy de acuerdo	4. Estoy de acuerdo	4. Estoy de acuerdo	4. Estoy de acuerdo	4. Estoy de acuerdo	4. Estoy de acuerdo	3. Me es indiferente	4. Estoy de acuerdo	4. Estoy de acuerdo	4. Estoy de acuerdo	4. Estoy de acuerdo	4. Estoy de acuerdo	4. Estoy de acuerdo	4. Estoy de acuerdo	4. Estoy de acuerdo	4. Estoy de acuerdo	4. Estoy de acuerdo	4. Estoy de acuerdo	4. Estoy de acuerdo	4. Estoy de acuerdo	4. Estoy de acuerdo	4. Estoy de acuerdo	4. Estoy de acuerdo	4. Estoy de acuerdo	4. Estoy de acuerdo
PAC54	2. NO estoy de acuerdo	4. Estoy de acuerdo	5. Estoy totalmente de acuerdo	4. Estoy de acuerdo	4. Estoy de acuerdo	5. Estoy totalmente de acuerdo	2. NO estoy de acuerdo	5. Estoy totalmente de acuerdo	5. Estoy totalmente de acuerdo	5. Estoy totalmente de acuerdo	1. NO estoy en absoluto de acuerdo	2. NO estoy de acuerdo	2. NO estoy de acuerdo	3. Me es indiferente	3. Me es indiferente	2. NO estoy de acuerdo	2. NO estoy de acuerdo	4. Estoy de acuerdo	4. Estoy de acuerdo	4. Estoy de acuerdo	4. Estoy de acuerdo	4. Estoy de acuerdo	4. Estoy de acuerdo	5. Estoy totalmente de acuerdo	2. NO estoy de acuerdo	4. Estoy de acuerdo	4. Estoy de acuerdo	4. Estoy de acuerdo	2. NO estoy de acuerdo	4. Estoy de acuerdo	5. Estoy totalmente de acuerdo	4. Estoy de acuerdo	2. NO estoy de acuerdo	4. Estoy de acuerdo	2. NO estoy de acuerdo	4. Estoy de acuerdo	4. Estoy de acuerdo	4. Estoy de acuerdo	5. Estoy totalmente de acuerdo	1. NO estoy en absoluto de acuerdo	4. Estoy de acuerdo	1. NO estoy en absoluto de acuerdo	4. Estoy de acuerdo	5. Estoy totalmente de acuerdo	4. Estoy de acuerdo	4. Estoy de acuerdo	4. Estoy de acuerdo
PAC55	2. NO estoy de acuerdo	4. Estoy de acuerdo	4. Estoy de acuerdo	4. Estoy de acuerdo	4. Estoy de acuerdo	4. Estoy de acuerdo	2. NO estoy de acuerdo	2. NO estoy de acuerdo	4. Estoy de acuerdo	4. Estoy de acuerdo	4. Estoy de acuerdo	4. Estoy de acuerdo	4. Estoy de acuerdo	4. Estoy de acuerdo	2. NO estoy de acuerdo	4. Estoy de acuerdo	2. NO estoy de acuerdo	4. Estoy de acuerdo	4. Estoy de acuerdo	2. NO estoy de acuerdo	4. Estoy de acuerdo	2. NO estoy de acuerdo	4. Estoy de acuerdo	4. Estoy de acuerdo	4. Estoy de acuerdo	4. Estoy de acuerdo	4. Estoy de acuerdo	2. NO estoy de acuerdo	4. Estoy de acuerdo	2. NO estoy de acuerdo	4. Estoy de acuerdo	4. Estoy de acuerdo	4. Estoy de acuerdo	4. Estoy de acuerdo	4. Estoy de acuerdo	4. Estoy de acuerdo	4. Estoy de acuerdo	2. NO estoy de acuerdo	2. NO estoy de acuerdo	4. Estoy de acuerdo	2. NO estoy de acuerdo	2. NO estoy de acuerdo	4. Estoy de acuerdo	5. Estoy totalmente de acuerdo	4. Estoy de acuerdo	4. Estoy de acuerdo	4. Estoy de acuerdo
PAC57	4. Estoy de acuerdo	4. Estoy de acuerdo	4. Estoy de acuerdo	4. Estoy de acuerdo	4. Estoy de acuerdo	4. Estoy de acuerdo	4. Estoy de acuerdo	1. NO estoy en absoluto de acuerdo	4. Estoy de acuerdo	1. NO estoy en absoluto de acuerdo	2. NO estoy de acuerdo	4. Estoy de acuerdo	4. Estoy de acuerdo	4. Estoy de acuerdo	2. NO estoy de acuerdo	2. NO estoy de acuerdo	4. Estoy de acuerdo	4. Estoy de acuerdo	2. NO estoy de acuerdo	2. NO estoy de acuerdo	4. Estoy de acuerdo	2. NO estoy de acuerdo	2. NO estoy de acuerdo	4. Estoy de acuerdo	4. Estoy de acuerdo	3. Me es indiferente	4. Estoy de acuerdo	4. Estoy de acuerdo	2. NO estoy de acuerdo	4. Estoy de acuerdo	4. Estoy de acuerdo	4. Estoy de acuerdo	4. Estoy de acuerdo	2. NO estoy de acuerdo	2. NO estoy de acuerdo	4. Estoy de acuerdo	4. Estoy de acuerdo	2. NO estoy de acuerdo	4. Estoy de acuerdo	4. Estoy de acuerdo	2. NO estoy de acuerdo	2. NO estoy de acuerdo	4. Estoy de acuerdo	5. Estoy totalmente de acuerdo	5. Estoy totalmente de acuerdo	5. Estoy totalmente de acuerdo	3. Me es indiferente
PAC59	2. NO estoy de acuerdo	2. NO estoy de acuerdo	5. Estoy totalmente de acuerdo	5. Estoy totalmente de acuerdo	4. Estoy de acuerdo	5. Estoy totalmente de acuerdo	5. Estoy totalmente de acuerdo	1. NO estoy en absoluto de acuerdo	5. Estoy totalmente de acuerdo	5. Estoy totalmente de acuerdo	1. NO estoy en absoluto de acuerdo	4. Estoy de acuerdo	1. NO estoy en absoluto de acuerdo	4. Estoy de acuerdo	1. NO estoy en absoluto de acuerdo	1. NO estoy en absoluto de acuerdo	4. Estoy de acuerdo	5. Estoy totalmente de acuerdo	1. NO estoy en absoluto de acuerdo	5. Estoy totalmente de acuerdo	5. Estoy totalmente de acuerdo	2. NO estoy de acuerdo	2. NO estoy de acuerdo	5. Estoy totalmente de acuerdo	5. Estoy totalmente de acuerdo	5. Estoy totalmente de acuerdo	5. Estoy totalmente de acuerdo	5. Estoy totalmente de acuerdo	5. Estoy totalmente de acuerdo	5. Estoy totalmente de acuerdo	1. NO estoy en absoluto de acuerdo	3. Me es indiferente	1. NO estoy en absoluto de acuerdo	5. Estoy totalmente de acuerdo	1. NO estoy en absoluto de acuerdo	4. Estoy de acuerdo	2. NO estoy de acuerdo	5. Estoy totalmente de acuerdo	4. Estoy de acuerdo	1. NO estoy en absoluto de acuerdo	5. Estoy totalmente de acuerdo	2. NO estoy de acuerdo	5. Estoy totalmente de acuerdo	4. Estoy de acuerdo	4. Estoy de acuerdo	5. Estoy totalmente de acuerdo	4. Estoy de acuerdo
PAC60	5. Estoy totalmente de acuerdo	4. Estoy de acuerdo	5. Estoy totalmente de acuerdo	2. NO estoy de acuerdo	5. Estoy totalmente de acuerdo	4. Estoy de acuerdo	4. Estoy de acuerdo	2. NO estoy de acuerdo	3. Me es indiferente	3. Me es indiferente	4. Estoy de acuerdo	5. Estoy totalmente de acuerdo	5. Estoy totalmente de acuerdo	3. Me es indiferente	5. Estoy totalmente de acuerdo	5. Estoy totalmente de acuerdo	1. NO estoy en absoluto de acuerdo	4. Estoy de acuerdo	2. NO estoy de acuerdo	3. Me es indiferente	2. NO estoy de acuerdo	4. Estoy de acuerdo	1. NO estoy en absoluto de acuerdo	1. NO estoy en absoluto de acuerdo	5. Estoy totalmente de acuerdo	1. NO estoy en absoluto de acuerdo	4. Estoy de acuerdo	1. NO estoy en absoluto de acuerdo	1. NO estoy en absoluto de acuerdo	4. Estoy de acuerdo	5. Estoy totalmente de acuerdo	4. Estoy de acuerdo	5. Estoy totalmente de acuerdo	1. NO estoy en absoluto de acuerdo	4. Estoy de acuerdo	4. Estoy de acuerdo	1. NO estoy en absoluto de acuerdo	4. Estoy de acuerdo	2. NO estoy de acuerdo	4. Estoy de acuerdo	1. NO estoy en absoluto de acuerdo	4. Estoy de acuerdo	2. NO estoy de acuerdo	5. Estoy totalmente de acuerdo	1. NO estoy en absoluto de acuerdo	1. NO estoy en absoluto de acuerdo	4. Estoy de acuerdo

## Sheet: 8QLQC30_POST
ID	C30_itempost1	C30_itempost2	C30_itempost3	C30_itempost4	C30_itempost5	C30_itempost6	C30_itempost7	C30_itempost8	C30_itempost9	C30_itempost10	C30_itempost11	C30_itempost12	C30_itempost13	C30_itempost14	C30_itempost15	C30_itempost16	C30_itempost17	C30_itempost18	C30_itempost19	C30_itempost20	C30_itempost21	C30_itempost22	C30_itempost23	C30_itempost24	C30_itempost25	C30_itempost26	C30_itempost27	C30_itempost28	C30_itempost29	C30_itempost30
PAC01	3. Bastante	3. Bastante	3. Bastante	1. En absoluto	1. En absoluto	4. Mucho	4. Mucho	1. En absoluto	3. Bastante	2. Un poco	1. En absoluto	3. Bastante	2. Un poco	2. Un poco	1. En absoluto	4. Mucho	1. En absoluto	3. Bastante	3. Bastante	3. Bastante	1. En absoluto	2. Un poco	3. Bastante	1. En absoluto	3. Bastante	3. Bastante	3. Bastante	1. En absoluto	3	3
PAC02	1. En absoluto	1. En absoluto	1. En absoluto	1. En absoluto	1. En absoluto	1. En absoluto	1. En absoluto	1. En absoluto	1. En absoluto	1. En absoluto	1. En absoluto	1. En absoluto	2. Un poco	1. En absoluto	1. En absoluto	2. Un poco	1. En absoluto	1. En absoluto	1. En absoluto	1. En absoluto	1. En absoluto	1. En absoluto	1. En absoluto	1. En absoluto	1. En absoluto	1. En absoluto	1. En absoluto	1. En absoluto	6	6
PAC03	4. Mucho	2. Un poco	1. En absoluto	1. En absoluto	1. En absoluto	1. En absoluto	1. En absoluto	1. En absoluto	1. En absoluto	2. Un poco	1. En absoluto	2. Un poco	2. Un poco	1. En absoluto	1. En absoluto	1. En absoluto	2. Un poco	2. Un poco	1. En absoluto	1. En absoluto	2. Un poco	2. Un poco	1. En absoluto	2. Un poco	1. En absoluto	1. En absoluto	1. En absoluto	1. En absoluto	4	4
PAC04	4. Mucho	4. Mucho	3. Bastante	3. Bastante	1. En absoluto	1. En absoluto	2. Un poco	3. Bastante	2. Un poco	2. Un poco	2. Un poco	2. Un poco	2. Un poco	1. En absoluto	1. En absoluto	3. Bastante	2. Un poco	3. Bastante	2. Un poco	3. Bastante	2. Un poco	2. Un poco	1. En absoluto	3. Bastante	2. Un poco	1. En absoluto	3. Bastante	1. En absoluto	4	4
PAC05	2. Un poco	1. En absoluto	1. En absoluto	1. En absoluto	1. En absoluto	1. En absoluto	1. En absoluto	1. En absoluto	1. En absoluto	1. En absoluto	2. Un poco	1. En absoluto	1. En absoluto	1. En absoluto	1. En absoluto	1. En absoluto	1. En absoluto	1. En absoluto	1. En absoluto	1. En absoluto	2. Un poco	1. En absoluto	1. En absoluto	1. En absoluto	2. Un poco	1. En absoluto	1. En absoluto	1. En absoluto	6	6
PAC06	1. En absoluto	1. En absoluto	1. En absoluto	2. Un poco	1. En absoluto	1. En absoluto	1. En absoluto	1. En absoluto	1. En absoluto	1. En absoluto	1. En absoluto	1. En absoluto	1. En absoluto	1. En absoluto	1. En absoluto	1. En absoluto	1. En absoluto	1. En absoluto	1. En absoluto	1. En absoluto	1. En absoluto	1. En absoluto	1. En absoluto	1. En absoluto	1. En absoluto	1. En absoluto	1. En absoluto	1. En absoluto	6	6
PAC07	3. Bastante	3. Bastante	2. Un poco	3. Bastante	2. Un poco	2. Un poco	2. Un poco	2. Un poco	2. Un poco	3. Bastante	1. En absoluto	3. Bastante	3. Bastante	1. En absoluto	1. En absoluto	1. En absoluto	1. En absoluto	3. Bastante	2. Un poco	2. Un poco	2. Un poco	2. Un poco	3. Bastante	1. En absoluto	2. Un poco	1. En absoluto	2. Un poco	1. En absoluto	5	5
PAC08	4. Mucho	4. Mucho	3. Bastante	2. Un poco	2. Un poco	3. Bastante	3. Bastante	1. En absoluto	1. En absoluto	3. Bastante	1. En absoluto	3. Bastante	2. Un poco	1. En absoluto	1. En absoluto	2. Un poco	1. En absoluto	4. Mucho	1. En absoluto	2. Un poco	2. Un poco	4. Mucho	3. Bastante	3. Bastante	3. Bastante	3. Bastante	3. Bastante	1. En absoluto	3	3
PAC09	4. Mucho	3. Bastante	2. Un poco	2. Un poco	1. En absoluto	3. Bastante	2. Un poco	2. Un poco	3. Bastante	3. Bastante	3. Bastante	3. Bastante	2. Un poco	1. En absoluto	1. En absoluto	2. Un poco	1. En absoluto	2. Un poco	3. Bastante	1. En absoluto	1. En absoluto	2. Un poco	1. En absoluto	1. En absoluto	1. En absoluto	2. Un poco	2. Un poco	1. En absoluto	3	3
PAC10	3. Bastante	2. Un poco	2. Un poco	2. Un poco	1. En absoluto	4. Mucho	3. Bastante	2. Un poco	2. Un poco	3. Bastante	2. Un poco	3. Bastante	2. Un poco	2. Un poco	2. Un poco	2. Un poco	1. En absoluto	3. Bastante	3. Bastante	2. Un poco	1. En absoluto	2. Un poco	1. En absoluto	1. En absoluto	1. En absoluto	1. En absoluto	2. Un poco	Opción 4	1. Pésima	1. Pésima
PAC11	2. Un poco	2. Un poco	1. En absoluto	1. En absoluto	1. En absoluto	1. En absoluto	2. Un poco	1. En absoluto	1. En absoluto	1. En absoluto	1. En absoluto	2. Un poco	1. En absoluto	1. En absoluto	1. En absoluto	1. En absoluto	1. En absoluto	2. Un poco	1. En absoluto	1. En absoluto	2. Un poco	3. Bastante	3. Bastante	3. Bastante	2. Un poco	2. Un poco	2. Un poco	1. En absoluto	4	4
PAC14	1. En absoluto	2. Un poco	1. En absoluto	1. En absoluto	1. En absoluto	1. En absoluto	1. En absoluto	2. Un poco	2. Un poco	1. En absoluto	2. Un poco	1. En absoluto	2. Un poco	1. En absoluto	1. En absoluto	1. En absoluto	1. En absoluto	1. En absoluto	1. En absoluto	1. En absoluto	1. En absoluto	1. En absoluto	2. Un poco	1. En absoluto	2. Un poco	1. En absoluto	1. En absoluto	1. En absoluto	6	6
PAC15	4. Mucho	4. Mucho	2. Un poco	1. En absoluto	1. En absoluto	2. Un poco	4. Mucho	1. En absoluto	1. En absoluto	3. Bastante	1. En absoluto	2. Un poco	1. En absoluto	1. En absoluto	1. En absoluto	3. Bastante	1. En absoluto	3. Bastante	1. En absoluto	1. En absoluto	1. En absoluto	2. Un poco	1. En absoluto	2. Un poco	1. En absoluto	2. Un poco	2. Un poco	1. En absoluto	3	4
PAC16	1. En absoluto	1. En absoluto	1. En absoluto	1. En absoluto	1. En absoluto	1. En absoluto	1. En absoluto	1. En absoluto	1. En absoluto	1. En absoluto	1. En absoluto	1. En absoluto	1. En absoluto	1. En absoluto	1. En absoluto	1. En absoluto	1. En absoluto	1. En absoluto	1. En absoluto	1. En absoluto	1. En absoluto	1. En absoluto	1. En absoluto	1. En absoluto	1. En absoluto	1. En absoluto	1. En absoluto	1. En absoluto	6	6
PAC19	3. Bastante	4. Mucho	2. Un poco	3. Bastante	1. En absoluto	2. Un poco	1. En absoluto	1. En absoluto	3. Bastante	4. Mucho	4. Mucho	3. Bastante	3. Bastante	1. En absoluto	1. En absoluto	3. Bastante	1. En absoluto	3. Bastante	3. Bastante	1. En absoluto	2. Un poco	2. Un poco	1. En absoluto	2. Un poco	2. Un poco	3. Bastante	3. Bastante	1. En absoluto	5	6
PAC20	3. Bastante	3. Bastante	3. Bastante	3. Bastante	2. Un poco	4. Mucho	3. Bastante	4. Mucho	4. Mucho	4. Mucho	3. Bastante	4. Mucho	3. Bastante	3. Bastante	1. En absoluto	1. En absoluto	2. Un poco	3. Bastante	4. Mucho	3. Bastante	3. Bastante	4. Mucho	3. Bastante	4. Mucho	2. Un poco	2. Un poco	2. Un poco	3. Bastante	2	3
PAC21	1. En absoluto	1. En absoluto	1. En absoluto	1. En absoluto	1. En absoluto	1. En absoluto	1. En absoluto	1. En absoluto	1. En absoluto	1. En absoluto	1. En absoluto	1. En absoluto	1. En absoluto	1. En absoluto	1. En absoluto	1. En absoluto	1. En absoluto	1. En absoluto	1. En absoluto	1. En absoluto	1. En absoluto	1. En absoluto	1. En absoluto	1. En absoluto	1. En absoluto	1. En absoluto	1. En absoluto	1. En absoluto	5	5
PAC22	1. En absoluto	1. En absoluto	1. En absoluto	1. En absoluto	1. En absoluto	1. En absoluto	1. En absoluto	1. En absoluto	2. Un poco	1. En absoluto	2. Un poco	2. Un poco	2. Un poco	2. Un poco	1. En absoluto	2. Un poco	1. En absoluto	2. Un poco	2. Un poco	1. En absoluto	2. Un poco	2. Un poco	1. En absoluto	1. En absoluto	1. En absoluto	2. Un poco	1. En absoluto	1. En absoluto	6	6
PAC23	2. Un poco	2. Un poco	1. En absoluto	2. Un poco	1. En absoluto	2. Un poco	2. Un poco	2. Un poco	2. Un poco	2. Un poco	1. En absoluto	2. Un poco	2. Un poco	3. Bastante	1. En absoluto	3. Bastante	1. En absoluto	2. Un poco	2. Un poco	1. En absoluto	2. Un poco	2. Un poco	2. Un poco	2. Un poco	1. En absoluto	2. Un poco	2. Un poco	2. Un poco	4	4
PAC24	1. En absoluto	1. En absoluto	1. En absoluto	1. En absoluto	1. En absoluto	1. En absoluto	1. En absoluto	1. En absoluto	1. En absoluto	2. Un poco	1. En absoluto	2. Un poco	1. En absoluto	1. En absoluto	1. En absoluto	1. En absoluto	1. En absoluto	1. En absoluto	1. En absoluto	1. En absoluto	1. En absoluto	1. En absoluto	1. En absoluto	1. En absoluto	1. En absoluto	2. Un poco	2. Un poco	1. En absoluto	5	5
PAC25	4. Mucho	4. Mucho	4. Mucho	3. Bastante	1. En absoluto	4. Mucho	4. Mucho	4. Mucho	2. Un poco	4. Mucho	2. Un poco	3. Bastante	3. Bastante	1. En absoluto	1. En absoluto	2. Un poco	3. Bastante	4. Mucho	2. Un poco	1. En absoluto	2. Un poco	3. Bastante	1. En absoluto	1. En absoluto	1. En absoluto	3. Bastante	2. Un poco	1. En absoluto	4	4
PAC26	1. En absoluto	1. En absoluto	1. En absoluto	1. En absoluto	1. En absoluto	1. En absoluto	1. En absoluto	1. En absoluto	1. En absoluto	1. En absoluto	1. En absoluto	1. En absoluto	1. En absoluto	1. En absoluto	1. En absoluto	1. En absoluto	1. En absoluto	1. En absoluto	1. En absoluto	1. En absoluto	1. En absoluto	1. En absoluto	1. En absoluto	1. En absoluto	1. En absoluto	1. En absoluto	1. En absoluto	1. En absoluto	6	6
PAC27	4. Mucho	4. Mucho	4. Mucho	3. Bastante	1. En absoluto	3. Bastante	3. Bastante	4. Mucho	4. Mucho	4. Mucho	3. Bastante	4. Mucho	4. Mucho	1. En absoluto	1. En absoluto	3. Bastante	2. Un poco	4. Mucho	4. Mucho	3. Bastante	4. Mucho	4. Mucho	4. Mucho	4. Mucho	3. Bastante	3. Bastante	Opción 4	1. En absoluto	3	2
PAC29	1. En absoluto	1. En absoluto	1. En absoluto	1. En absoluto	1. En absoluto	1. En absoluto	1. En absoluto	1. En absoluto	1. En absoluto	2. Un poco	2. Un poco	1. En absoluto	1. En absoluto	2. Un poco	1. En absoluto	1. En absoluto	3. Bastante	2. Un poco	1. En absoluto	2. Un poco	1. En absoluto	2. Un poco	1. En absoluto	1. En absoluto	2. Un poco	2. Un poco	2. Un poco	2. Un poco	4	4
PAC30	4. Mucho	4. Mucho	4. Mucho	4. Mucho	3. Bastante	4. Mucho	4. Mucho	2. Un poco	4. Mucho	4. Mucho	2. Un poco	4. Mucho	3. Bastante	2. Un poco	1. En absoluto	2. Un poco	1. En absoluto	4. Mucho	4. Mucho	3. Bastante	3. Bastante	4. Mucho	2. Un poco	3. Bastante	2. Un poco	Opción 4	Opción 4	2. Un poco	2	5
PAC31	1. En absoluto	1. En absoluto	1. En absoluto	1. En absoluto	1. En absoluto	1. En absoluto	1. En absoluto	1. En absoluto	1. En absoluto	1. En absoluto	1. En absoluto	1. En absoluto	1. En absoluto	1. En absoluto	1. En absoluto	1. En absoluto	1. En absoluto	1. En absoluto	1. En absoluto	1. En absoluto	1. En absoluto	1. En absoluto	1. En absoluto	1. En absoluto	1. En absoluto	1. En absoluto	1. En absoluto	1. En absoluto	6	6
PAC32	3. Bastante	3. Bastante	2. Un poco	3. Bastante	2. Un poco	2. Un poco	2. Un poco	1. En absoluto	2. Un poco	2. Un poco	2. Un poco	3. Bastante	2. Un poco	1. En absoluto	1. En absoluto	1. En absoluto	3. Bastante	2. Un poco	2. Un poco	1. En absoluto	1. En absoluto	2. Un poco	2. Un poco	1. En absoluto	2. Un poco	3. Bastante	3. Bastante	2. Un poco	4	5
PAC33	4. Mucho	4. Mucho	4. Mucho	3. Bastante	2. Un poco	4. Mucho	2. Un poco	1. En absoluto	3. Bastante	1. En absoluto	4. Mucho	4. Mucho	2. Un poco	2. Un poco	1. En absoluto	4. Mucho	1. En absoluto	2. Un poco	3. Bastante	2. Un poco	2. Un poco	3. Bastante	3. Bastante	3. Bastante	2. Un poco	2. Un poco	3. Bastante	3. Bastante	3	3
PAC34	2. Un poco	2. Un poco	2. Un poco	2. Un poco	1. En absoluto	2. Un poco	4. Mucho	2. Un poco	2. Un poco	2. Un poco	1. En absoluto	4. Mucho	1. En absoluto	1. En absoluto	1. En absoluto	2. Un poco	1. En absoluto	4. Mucho	2. Un poco	3. Bastante	3. Bastante	4. Mucho	3. Bastante	2. Un poco	2. Un poco	1. En absoluto	1. En absoluto	2. Un poco	1. Pésima	1. Pésima
PAC35	4. Mucho	4. Mucho	4. Mucho	4. Mucho	3. Bastante	4. Mucho	4. Mucho	1. En absoluto	3. Bastante	4. Mucho	2. Un poco	4. Mucho	4. Mucho	1. En absoluto	1. En absoluto	4. Mucho	1. En absoluto	4. Mucho	3. Bastante	1. En absoluto	3. Bastante	3. Bastante	1. En absoluto	3. Bastante	2. Un poco	Opción 4	Opción 4	1. En absoluto	1. Pésima	1. Pésima
PAC36	2. Un poco	3. Bastante	2. Un poco	2. Un poco	1. En absoluto	2. Un poco	2. Un poco	1. En absoluto	2. Un poco	3. Bastante	1. En absoluto	3. Bastante	2. Un poco	1. En absoluto	1. En absoluto	1. En absoluto	3. Bastante	3. Bastante	2. Un poco	1. En absoluto	1. En absoluto	2. Un poco	1. En absoluto	2. Un poco	1. En absoluto	2. Un poco	2. Un poco	1. En absoluto	4	4
PAC37	1. En absoluto	1. En absoluto	1. En absoluto	1. En absoluto	1. En absoluto	1. En absoluto	1. En absoluto	1. En absoluto	1. En absoluto	1. En absoluto	1. En absoluto	1. En absoluto	1. En absoluto	1. En absoluto	1. En absoluto	1. En absoluto	1. En absoluto	1. En absoluto	2. Un poco	1. En absoluto	1. En absoluto	1. En absoluto	1. En absoluto	1. En absoluto	1. En absoluto	1. En absoluto	1. En absoluto	1. En absoluto	6	6
PAC38	3. Bastante	2. Un poco	1. En absoluto	1. En absoluto	1. En absoluto	1. En absoluto	2. Un poco	1. En absoluto	2. Un poco	2. Un poco	2. Un poco	3. Bastante	1. En absoluto	1. En absoluto	1. En absoluto	2. Un poco	1. En absoluto	2. Un poco	2. Un poco	1. En absoluto	3. Bastante	3. Bastante	2. Un poco	2. Un poco	2. Un poco	1. En absoluto	2. Un poco	1. En absoluto	3	3
PAC39	2. Un poco	1. En absoluto	1. En absoluto	2. Un poco	1. En absoluto	2. Un poco	2. Un poco	2. Un poco	2. Un poco	2. Un poco	3. Bastante	2. Un poco	3. Bastante	1. En absoluto	1. En absoluto	1. En absoluto	1. En absoluto	2. Un poco	2. Un poco	1. En absoluto	2. Un poco	2. Un poco	3. Bastante	2. Un poco	1. En absoluto	1. En absoluto	1. En absoluto	1. En absoluto	5	5
PAC40	2. Un poco	3. Bastante	2. Un poco	2. Un poco	1. En absoluto	3. Bastante	3. Bastante	1. En absoluto	2. Un poco	2. Un poco	2. Un poco	2. Un poco	2. Un poco	1. En absoluto	1. En absoluto	1. En absoluto	1. En absoluto	2. Un poco	2. Un poco	2. Un poco	2. Un poco	2. Un poco	2. Un poco	2. Un poco	1. En absoluto	2. Un poco	2. Un poco	1. En absoluto	4	4
PAC41	1. En absoluto	1. En absoluto	1. En absoluto	1. En absoluto	1. En absoluto	1. En absoluto	1. En absoluto	1. En absoluto	2. Un poco	1. En absoluto	1. En absoluto	1. En absoluto	1. En absoluto	3. Bastante	2. Un poco	1. En absoluto	2. Un poco	1. En absoluto	1. En absoluto	1. En absoluto	2. Un poco	2. Un poco	1. En absoluto	1. En absoluto	1. En absoluto	2. Un poco	1. En absoluto	1. En absoluto	4	4
PAC42	2. Un poco	2. Un poco	1. En absoluto	2. Un poco	1. En absoluto	2. Un poco	2. Un poco	1. En absoluto	1. En absoluto	2. Un poco	2. Un poco	2. Un poco	1. En absoluto	1. En absoluto	1. En absoluto	1. En absoluto	1. En absoluto	2. Un poco	1. En absoluto	1. En absoluto	1. En absoluto	2. Un poco	1. En absoluto	1. En absoluto	1. En absoluto	2. Un poco	2. Un poco	1. En absoluto	5	5
PAC43	3. Bastante	3. Bastante	2. Un poco	2. Un poco	1. En absoluto	1. En absoluto	1. En absoluto	1. En absoluto	2. Un poco	2. Un poco	2. Un poco	2. Un poco	1. En absoluto	1. En absoluto	1. En absoluto	1. En absoluto	1. En absoluto	2. Un poco	1. En absoluto	1. En absoluto	1. En absoluto	1. En absoluto	1. En absoluto	1. En absoluto	2. Un poco	1. En absoluto	1. En absoluto	1. En absoluto	5	5
PAC44	2. Un poco	2. Un poco	2. Un poco	1. En absoluto	1. En absoluto	2. Un poco	2. Un poco	1. En absoluto	2. Un poco	2. Un poco	3. Bastante	3. Bastante	3. Bastante	1. En absoluto	1. En absoluto	2. Un poco	2. Un poco	2. Un poco	2. Un poco	1. En absoluto	2. Un poco	2. Un poco	2. Un poco	2. Un poco	2. Un poco	2. Un poco	2. Un poco	1. En absoluto	4	4
PAC45	3. Bastante	2. Un poco	1. En absoluto	2. Un poco	1. En absoluto	2. Un poco	2. Un poco	2. Un poco	1. En absoluto	2. Un poco	1. En absoluto	4. Mucho	1. En absoluto	1. En absoluto	1. En absoluto	1. En absoluto	1. En absoluto	3. Bastante	2. Un poco	4. Mucho	3. Bastante	4. Mucho	3. Bastante	4. Mucho	4. Mucho	3. Bastante	3. Bastante	Opción 4	4	4
PAC47	2. Un poco	2. Un poco	1. En absoluto	1. En absoluto	1. En absoluto	2. Un poco	1. En absoluto	1. En absoluto	2. Un poco	2. Un poco	2. Un poco	3. Bastante	2. Un poco	1. En absoluto	1. En absoluto	2. Un poco	2. Un poco	2. Un poco	1. En absoluto	1. En absoluto	1. En absoluto	2. Un poco	1. En absoluto	1. En absoluto	1. En absoluto	1. En absoluto	1. En absoluto	2. Un poco	6	5
PAC48	1. En absoluto	1. En absoluto	1. En absoluto	1. En absoluto	1. En absoluto	1. En absoluto	1. En absoluto	1. En absoluto	1. En absoluto	1. En absoluto	1. En absoluto	1. En absoluto	1. En absoluto	1. En absoluto	1. En absoluto	1. En absoluto	1. En absoluto	1. En absoluto	1. En absoluto	1. En absoluto	1. En absoluto	1. En absoluto	1. En absoluto	1. En absoluto	1. En absoluto	1. En absoluto	1. En absoluto	1. En absoluto	6	6
PAC49	3. Bastante	3. Bastante	1. En absoluto	2. Un poco	1. En absoluto	1. En absoluto	1. En absoluto	1. En absoluto	3. Bastante	2. Un poco	1. En absoluto	2. Un poco	1. En absoluto	1. En absoluto	1. En absoluto	1. En absoluto	1. En absoluto	2. Un poco	2. Un poco	2. Un poco	1. En absoluto	2. Un poco	1. En absoluto	1. En absoluto	1. En absoluto	1. En absoluto	1. En absoluto	1. En absoluto	6	6
PAC50	2. Un poco	2. Un poco	1. En absoluto	1. En absoluto	1. En absoluto	1. En absoluto	1. En absoluto	1. En absoluto	1. En absoluto	2. Un poco	1. En absoluto	2. Un poco	2. Un poco	2. Un poco	1. En absoluto	3. Bastante	1. En absoluto	2. Un poco	1. En absoluto	1. En absoluto	1. En absoluto	2. Un poco	1. En absoluto	2. Un poco	1. En absoluto	1. En absoluto	1. En absoluto	1. En absoluto	6	6
PAC51	1. En absoluto	1. En absoluto	1. En absoluto	1. En absoluto	1. En absoluto	1. En absoluto	1. En absoluto	1. En absoluto	2. Un poco	1. En absoluto	3. Bastante	1. En absoluto	1. En absoluto	1. En absoluto	1. En absoluto	1. En absoluto	1. En absoluto	1. En absoluto	1. En absoluto	1. En absoluto	2. Un poco	1. En absoluto	1. En absoluto	1. En absoluto	1. En absoluto	1. En absoluto	1. En absoluto	1. En absoluto	6	7. Excelente
PAC52	4. Mucho	4. Mucho	4. Mucho	3. Bastante	3. Bastante	3. Bastante	3. Bastante	1. En absoluto	2. Un poco	2. Un poco	1. En absoluto	1. En absoluto	2. Un poco	1. En absoluto	1. En absoluto	2. Un poco	1. En absoluto	2. Un poco	2. Un poco	2. Un poco	4. Mucho	2. Un poco	1. En absoluto	2. Un poco	3. Bastante	2. Un poco	3. Bastante	2. Un poco	4	4
PAC54	2. Un poco	2. Un poco	1. En absoluto	1. En absoluto	1. En absoluto	2. Un poco	3. Bastante	1. En absoluto	1. En absoluto	2. Un poco	1. En absoluto	2. Un poco	1. En absoluto	1. En absoluto	1. En absoluto	1. En absoluto	1. En absoluto	2. Un poco	2. Un poco	1. En absoluto	1. En absoluto	2. Un poco	1. En absoluto	2. Un poco	1. En absoluto	1. En absoluto	2. Un poco	1. En absoluto	5	5
PAC55	2. Un poco	2. Un poco	1. En absoluto	2. Un poco	1. En absoluto	2. Un poco	2. Un poco	1. En absoluto	2. Un poco	2. Un poco	2. Un poco	2. Un poco	1. En absoluto	2. Un poco	1. En absoluto	1. En absoluto	2. Un poco	3. Bastante	2. Un poco	2. Un poco	2. Un poco	2. Un poco	3. Bastante	1. En absoluto	2. Un poco	2. Un poco	2. Un poco	1. En absoluto	5	5
PAC57	2. Un poco	3. Bastante	3. Bastante	3. Bastante	3. Bastante	3. Bastante	3. Bastante	2. Un poco	2. Un poco	3. Bastante	3. Bastante	3. Bastante	1. En absoluto	1. En absoluto	1. En absoluto	2. Un poco	1. En absoluto	2. Un poco	2. Un poco	2. Un poco	2. Un poco	2. Un poco	2. Un poco	2. Un poco	1. En absoluto	2. Un poco	2. Un poco	2. Un poco	2	3
PAC59	1. En absoluto	2. Un poco	1. En absoluto	1. En absoluto	1. En absoluto	1. En absoluto	1. En absoluto	1. En absoluto	2. Un poco	2. Un poco	1. En absoluto	1. En absoluto	1. En absoluto	1. En absoluto	1. En absoluto	1. En absoluto	1. En absoluto	2. Un poco	2. Un poco	1. En absoluto	1. En absoluto	1. En absoluto	1. En absoluto	1. En absoluto	1. En absoluto	1. En absoluto	1. En absoluto	1. En absoluto	4	5
PAC60	4. Mucho	4. Mucho	2. Un poco	2. Un poco	1. En absoluto	3. Bastante	3. Bastante	3. Bastante	4. Mucho	3. Bastante	2. Un poco	4. Mucho	2. Un poco	1. En absoluto	1. En absoluto	4. Mucho	1. En absoluto	4. Mucho	4. Mucho	4. Mucho	3. Bastante	4. Mucho	1. En absoluto	3. Bastante	4. Mucho	Opción 4	2. Un poco	2. Un poco	3	3

## Sheet: 9SENSBILIDAD-SUBMUESTRA
	n= 47	MUESTRA DE PACIENTES ESTABLES
	ID	EDAD	GENERO	ESTADO_CIVIL	ECOG_PRE	ECOG_POST	ESTUDIOS	MANEJO_SINTO	tipo_de_tumor	Estadio	Fase_ensayo	comorbilidades	num_comorbilidades
	PAC01	63	Mujer	CASADA	1	1	est.primarios	SI	Pulmon	4	3	SI	4
	PAC02	77	Mujer	Viuda	0	0	est.primarios	SI	Colo-rectales	4	1	SI	2
	PAC05	73	Hombre	CASADO	0	0	est.secundarios	SI	Genito-urinario	4	3	SI	4
	PAC06	65	Hombre	SOLTERO	0	0	est.primarios	SI	Pulmon	4	3	SI	2
	PAC07	84	Mujer	VIUDA	1	1	est.secundarios	SI	Pulmon	4	3	SI	3
	PAC08	76	Hombre	CASADO	0	0	est.secundarios	SI	Pulmon	2	2	SI	2
	PAC09	66	Hombre	SOLTERO	0	0	est.secundarios	SI	Pulmon	4	3	SI	4
	PAC11	75	Hombre	CASADO	0	0	est.primarios	SI	Genito-urinario	4	3	SI	4
	PAC13	55	Hombre	CASADO	0	0	tit.universidad	SI	Genito-urinario	3	1	NO	0
	PAC14	68	Hombre	VIUDO	1	0	est.secundarios	SI	Genito-urinario	3	2	SI	4
	PAC15	78	Hombre	CASADO	0	0	est.primarios	SI	Genito-urinario	4	1	SI	6
	PAC16	65	Hombre	SOLTERO	0	0	est.secundarios	SI	Genito-urinario	4	3	SI	3
	PAC17	65	Hombre	SOLTERO	0	0	est.secundarios	SI	Genito-urinario	2	2	SI	1
	PAC19	81	Mujer	VIUDA	1	1	est.primarios	SI	Mama	4	2	SI	3
	PAC20	53	Mujer	CASADA	1	0	est.secundarios	SI	Mama	4	2	SI	2
	PAC21	77	Hombre	CASADO	0	0	est.primarios	SI	Genito-urinario	2	3	SI	6
	PAC22	78	Hombre	CASADO	0	0	est.secundarios	SI	Genito-urinario	4	3	SI	1
	PAC23	59	Hombre	SOLTERO	0	0	est.primarios	SI	Pulmon	4	2	SI	2
	PAC24	74	Mujer	CASADA	0	0	est.primarios	SI	Genito-urinario	4	3	SI	3
	PAC25	75	Hombre	CASADO	1	1	est.primarios	SI	Pulmon	4	2	SI	2
	PAC26	78	Hombre	CASADO	0	0	est.primarios	NO	Genito-urinario	3	2	SI	2
	PAC27	75	Hombre	CASADO	1	1	est.primarios	SI	Pulmon	4	2	SI	6
	PAC29	63	Hombre	CASADO	0	0	est.secundarios	SI	Esofago-gastricos	4	3	SI	1
	PAC31	76	Hombre	CASADO	0	0	est.secundarios	SI	Genito-urinario	4	2	SI	3
	PAC32	82	Hombre	CASADO	1	1	est.primarios	SI	Genito-urinario	4	2	SI	5
	PAC33	57	Hombre	SOLTERO	1	1	est.secundarios	SI	Genito-urinario	2	1	SI	2
	PAC34	47	Hombre	CASADO	0	0	tit.universidad	SI	Pulmon	4	2	SI	5
	PAC36	71	Mujer	CASADA	0	0	est.secundarios	SI	Colo-rectales	3	2	SI	1
	PAC37	60	Hombre	CASADO	1	1	est.secundarios	NO	Pulmon	4	2	SI	5
	PAC38	82	Hombre	CASADO	0	0	est.primarios	SI	Genito-urinario	4	2	SI	2
	PAC39	84	Hombre	SOLTERO	1	0	est.primarios	NO	Genito-urinario	4	2	SI	2
	PAC41	68	Mujer	CASADA	1	0	est.secundarios	SI	Esofago-gastricos	4	3	SI	5
	PAC42	59	Mujer	CASADA	0	0	tit.universidad	SI	Mama	2	1	SI	2
	PAC43	83	Hombre	VIUDO	0	0	est.secundarios	SI	Pulmon	4	2	SI	2
	PAC45	61	Mujer	CASADA	0	0	tit.universidad	SI	Genito-urinario	2	2	SI	2
	PAC47	69	Hombre	CASADO	0	0	est.primarios	SI	Genito-urinario	4	3	SI	4
	PAC48	73	Hombre	CASADO	1	1	est.primarios	SI	Pulmon	4	3	SI	4
	PAC49	47	Hombre	SOLTERO	0	0	tit.universidad	SI	Genito-urinario	4	1	SI	2
	PAC50	65	Mujer	CASADA	0	0	est.secundarios	SI	Genito-urinario	2	2	SI	3
	PAC51	69	Hombre	CASADO	0	0	est.secundarios	SI	Otorrinolaringologia	4	1	SI	5
	PAC52	76	Hombre	CASADO	1	1	est.primarios	SI	Tegumentarios	4	1	SI	5
	PAC54	69	Mujer	SOLTERA	0	0	est.secundarios	SI	Colo-rectales	2	2	SI	3
	PAC55	45	Mujer	CASADA	0	0	est.secundarios	SI	Mama	4	2	SI	2
	PAC56	77	Mujer	CASADA	1	1	tit.universidad	SI	Genito-urinario	3	3	SI	5
	PAC57	62	Hombre	CASADO	1	1	est.primarios	SI	Genito-urinario	4	2	SI	11
	PAC59	61	Hombre	CASADO	0	0	est.secundarios	SI	Genito-urinario	4	2	SI	3
	PAC60	83	Hombre	VIUDO	0	0	est.primarios	SI	Genito-urinario	4	2	SI	2
	NO MEJORÍA CLÍNICA n=13		1 fallecido
	ID	EDAD	GENERO	ESTADO_CIVIL	ECOG_PRE	ECOG_POST	ESTUDIOS	MANEJO_SINTO	tipo_de_tumor	Estadio	Fase_ensayo	comorbilidades	num_comorbilidades
	PAC03	83	mujer	VIUDA	0	1	est.primarios	SI	Colo-rectales	4	1	SI	3
	PAC04	70	Hombre	SOLTERO	0	1	est.secundarios	SI	Pulmon	4	3	SI	6
	PAC10	56	Hombre	CASADO	0	1	est.secundarios	SI	Pulmon	4	1	SI	3
	PAC12	63	Hombre	SOLTERO	1	2	est.secundarios	SI	Pulmon	2	2	SI	3
	PAC28	83	Hombre	CASADO	1	2	est.primarios	SI	Genito-urinario	4	3	SI	8
	PAC30	72	Mujer	VIUDA	1	3	est.primarios	NO	Pulmon	3	3	SI	8
	PAC35	71	Hombre	CASADO	1	3	est.primarios	SI	Genito-urinario	4	1	SI	5
	PAC40	60	Mujer	SOLTERA	0	1	tit.universidad	SI	Colo-rectales	2	2	SI	2
	PAC44	78	Hombre	CASADO	0	1	est.secundarios	SI	Genito-urinario	2	2	SI	4
	PAC46	45	Mujer	SOLTERA	1	3	tit.universidad	NO	Pulmon	4	3	SI	6
	PAC53	65	Mujer	CASADA	0	3	est.secundarios	NO	Pulmon	4	1	SI	4
	PAC58	81	Mujer	VIUDA	1	3	est.primarios	NO	Mama	4	2	SI	3
	PAC18	70	Hombre	CASADO	1	éxitus	est.primarios	NO	Colo-rectales	4	1	SI	2

[truncated: 1 more sheets: 10SENSIBILIDAD MUESTRA TOTAL]
